# Supplementary material for: Identification of Novel Single Nucleotide Polymorphisms (SNPs) in Deer (Odocoileus spp.) Using the BovineSNP50 BeadChip
Source: PLoS One. 2012 May 8;7(5):e36536. doi: 10.1371/journal.pone.0036536 (PMC3348150; doi:10.1371/journal.pone.0036536)
Supplement: Table S1 — Genome location, outlier-analysis in LOSITAN and Minor Allele Frequency (MAF) data of the 1068 polymorphic SNPs identified in O. hemionus and O. virginianus . Only SNPs that were genotyped in at least 90% of individuals were included in the analysis. The chromosomal position of each SNP on the Bos taurus genome assemblies UDM3.0 and BTAU4.0 is included. N/A values in the UMD3.0 assembly indicate that SNPs that are not mapped to this genome assembly. Zero values on the BTAU4.0 assembly are indicative of SNPs that could not be mapped to this assembly. (XLS) [file pone.0036536.s001.xls]

## Sheet: Sheet1
Table S1. Genome location, outlier-analysis in LOSITAN and Minor Allele Frequency (MAF) data of the 1068 polymorphic SNPs identified in O. hemionus and O. virginianus. Only SNPs that were genotyped in at least 90% of individuals were included in the analysis.
The chromosomal position of each SNP on the Bos taurus genome assemblies UDM3.0 and BTAU4.0 is included. N/A values in the UMD3.0 assembly indicate that SNPs that are not mapped to this genome assembly. Zero values on the BTAU4.0 assembly are indicative of SNPs that could not be mapped to this assembly.
Locus Name	Allele State	Strand*		Genomic Location:						Outlier analysis in LOSITAN:							MAF† :
				UMD3.0			BTAU4.0										All Individuals				Mule Deer				Black-Tailed deer				White-tailed deer
				Chr	Pos		Chr	Pos		Het	Fst	Raw p-values (Simul Fst<sample Fst)	1-p (p-value for positive selection)	B-Y adjusted p-values for balancing selection	B-Y adjusted p-values for positive selection (adjusted from 1-p)		Freq A	Freq B	MAF		Freq A	Freq B	MAF		Freq A	Freq B	MAF		Freq A	Freq B	MAF
Loci under positive selection (p-value <0.025)
ARS-BFGL-BAC-14990	[T/C]	BOT		12	69106382		12	67513734		0.666667	1	1	0	1	0		0.857143	0.142857	0.142857		1	0	0		1	0	0		0	1	0
ARS-BFGL-NGS-100448	[T/C]	BOT		7	7875612		7	7328633		0.666667	1	1	0	1	0		0.857143	0.142857	0.142857		1	0	0		1	0	0		0	1	0
ARS-BFGL-NGS-100585	[T/C]	BOT		23	31040935		23	31287529		0.666667	1	1	0	1	0		0.142857	0.857143	0.142857		0	1	0		0	1	0		1	0	0
ARS-BFGL-NGS-100694	[A/G]	TOP		8	90176276		8	93433816		0.666667	1	1	0	1	0		0.857143	0.142857	0.142857		1	0	0		1	0	0		0	1	0
ARS-BFGL-NGS-105595	[T/C]	BOT		3	9658384		3	10513742		0.666667	1	1	0	1	0		0.857143	0.142857	0.142857		1	0	0		1	0	0		0	1	0
ARS-BFGL-NGS-105721	[T/G]	BOT		16	52379029		16	48401487		0.666667	1	1	0	1	0		0.142857	0.857143	0.142857		0	1	0		0	1	0		1	0	0
ARS-BFGL-NGS-107149	[A/G]	TOP		10	84814561		10	86889262		0.666667	1	1	0	1	0		0.857143	0.142857	0.142857		1	0	0		1	0	0		0	1	0
ARS-BFGL-NGS-108965	[T/C]	BOT		13	60365544		13	60673184		0.666667	1	1	0	1	0		0.142857	0.857143	0.142857		0	1	0		0	1	0		1	0	0
ARS-BFGL-NGS-113174	[A/G]	TOP		N/A	N/A		22	53635001		0.666667	1	1	0	1	0		0.142857	0.857143	0.142857		0	1	0		0	1	0		1	0	0
ARS-BFGL-NGS-115547	[T/C]	BOT		N/A	N/A		1	129180905		0.666667	1	1	0	1	0		0.857143	0.142857	0.142857		1	0	0		1	0	0		0	1	0
ARS-BFGL-NGS-11620	[T/C]	BOT		5	80504904		5	86178491		0.666667	1	1	0	1	0		0.857143	0.142857	0.142857		1	0	0		1	0	0		0	1	0
ARS-BFGL-NGS-13322	[T/C]	BOT		24	46586673		24	47733021		0.666667	1	1	0	1	0		0.142857	0.857143	0.142857		0	1	0		0	1	0		1	0	0
ARS-BFGL-NGS-13427	[A/G]	TOP		18	12268519		18	11474266		0.666667	1	1	0	1	0		0.857143	0.142857	0.142857		1	0	0		1	0	0		0	1	0
ARS-BFGL-NGS-15922	[A/G]	TOP		5	113874131		5	120498492		0.666667	1	1	0	1	0		0.142857	0.857143	0.142857		0	1	0		0	1	0		1	0	0
ARS-BFGL-NGS-16475	[A/G]	TOP		10	75105774		10	76981291		0.666667	1	1	0	1	0		0.142857	0.857143	0.142857		0	1	0		0	1	0		1	0	0
ARS-BFGL-NGS-18119	[A/G]	TOP		1	136905127		0	0		0.666667	1	1	0	1	0		0.857143	0.142857	0.142857		1	0	0		1	0	0		0	1	0
ARS-BFGL-NGS-20095	[A/G]	TOP		18	62658789		18	62633094		0.666667	1	1	0	1	0		0.142857	0.857143	0.142857		0	1	0		0	1	0		1	0	0
ARS-BFGL-NGS-31694	[A/G]	TOP		23	40901750		23	41689010		0.666667	1	1	0	1	0		0.857143	0.142857	0.142857		1	0	0		1	0	0		0	1	0
ARS-BFGL-NGS-34121	[A/G]	TOP		21	32113699		21	31685843		0.666667	1	1	0	1	0		0.142857	0.857143	0.142857		0	1	0		0	1	0		1	0	0
ARS-BFGL-NGS-34526	[A/G]	TOP		2	51914519		2	54039233		0.666667	1	1	0	1	0		0.142857	0.857143	0.142857		0	1	0		0	1	0		1	0	0
ARS-BFGL-NGS-38896	[A/G]	TOP		29	43652252		29	44815811		0.666667	1	1	0	1	0		0.857143	0.142857	0.142857		1	0	0		1	0	0		0	1	0
ARS-BFGL-NGS-39284	[T/C]	BOT		17	64308786		17	65255199		0.666667	1	1	0	1	0		0.142857	0.857143	0.142857		0	1	0		0	1	0		1	0	0
ARS-BFGL-NGS-41123	[T/C]	BOT		1	146059099		1	146907550		0.666667	1	1	0	1	0		0.142857	0.857143	0.142857		0	1	0		0	1	0		1	0	0
ARS-BFGL-NGS-53662	[A/C]	TOP		15	45075788		15	43549093		0.666667	1	1	0	1	0		0.142857	0.857143	0.142857		0	1	0		0	1	0		1	0	0
ARS-BFGL-NGS-60923	[T/C]	BOT		10	33385244		10	33040510		0.666667	1	1	0	1	0		0.142857	0.857143	0.142857		0	1	0		0	1	0		1	0	0
ARS-BFGL-NGS-77354	[T/C]	BOT		21	30175405		21	29692676		0.666667	1	1	0	1	0		0.857143	0.142857	0.142857		1	0	0		1	0	0		0	1	0
ARS-BFGL-NGS-84610	[A/G]	TOP		14	14361666		14	12749385		0.666667	1	1	0	1	0		0.857143	0.142857	0.142857		1	0	0		1	0	0		0	1	0
ARS-BFGL-NGS-86713	[T/C]	BOT		17	46029765		17	47538539		0.666667	1	1	0	1	0		0.142857	0.857143	0.142857		0	1	0		0	1	0		1	0	0
BTA-108140-no-rs	[A/G]	TOP		22	23834157		22	24341554		0.666667	1	1	0	1	0		0.142857	0.857143	0.142857		0	1	0		0	1	0		1	0	0
BTA-117223-no-rs	[A/G]	TOP		15	31803631		15	29823422		0.666667	1	1	0	1	0		0.857143	0.142857	0.142857		1	0	0		1	0	0		0	1	0
BTA-121879-no-rs	[T/C]	BOT		24	1764055		24	1267511		0.666667	1	1	0	1	0		0.857143	0.142857	0.142857		1	0	0		1	0	0		0	1	0
BTA-28541-no-rs	[T/C]	BOT		N/A	N/A		3	0		0.666667	1	1	0	1	0		0.857143	0.142857	0.142857		1	0	0		1	0	0		0	1	0
BTA-44181-no-rs	[A/G]	TOP		N/A	N/A		8	9848206		0.666667	1	1	0	1	0		0.857143	0.142857	0.142857		1	0	0		1	0	0		0	1	0
BTA-68406-no-rs	[A/C]	TOP		3	77666001		3	82931006		0.666667	1	1	0	1	0		0.857143	0.142857	0.142857		1	0	0		1	0	0		0	1	0
BTB-00022283	[T/G]	BOT		16	40256486		16	36008424		0.666667	1	1	0	1	0		0.142857	0.857143	0.142857		0	1	0		0	1	0		1	0	0
BTB-00417053	[T/C]	BOT		10	31393400		10	30902786		0.666667	1	1	0	1	0		0.857143	0.142857	0.142857		1	0	0		1	0	0		0	1	0
BTB-00703354	[T/C]	BOT		18	17048434		18	16304524		0.666667	1	1	0	1	0		0.857143	0.142857	0.142857		1	0	0		1	0	0		0	1	0
BTB-01192786	[T/C]	BOT		8	100510939		8	103890007		0.666667	1	1	0	1	0		0.142857	0.857143	0.142857		0	1	0		0	1	0		1	0	0
BTB-01514314	[A/G]	TOP		7	83109929		7	81707760		0.666667	1	1	0	1	0		0.857143	0.142857	0.142857		1	0	0		1	0	0		0	1	0
BTB-01619529	[A/G]	TOP		26	29658789		26	29483852		0.666667	1	1	0	1	0		0.142857	0.857143	0.142857		0	1	0		0	1	0		1	0	0
DIAS-164	[A/G]	TOP		7	82883446		7	81475805		0.666667	1	1	0	1	0		0.857143	0.142857	0.142857		1	0	0		1	0	0		0	1	0
Hapmap27200-BTA-154249	[A/G]	TOP		16	2098881		16	1288358		0.666667	1	1	0	1	0		0.857143	0.142857	0.142857		1	0	0		1	0	0		0	1	0
Hapmap27299-BTC-035816	[A/G]	TOP		6	40327335		6	39794335		0.666667	1	1	0	1	0		0.142857	0.857143	0.142857		0	1	0		0	1	0		1	0	0
Hapmap30366-BTA-85546	[A/G]	TOP		17	53577808		17	54167488		0.666667	1	1	0	1	0		0.857143	0.142857	0.142857		1	0	0		1	0	0		0	1	0
Hapmap31205-BTA-164370	[A/G]	TOP		X	117463624		0	0		0.666667	1	1	0	1	0		0.857143	0.142857	0.142857		1	0	0		1	0	0		0	1	0
Hapmap40275-BTA-58181	[A/C]	TOP		24	42384422		24	43539439		0.666667	1	1	0	1	0		0.857143	0.142857	0.142857		1	0	0		1	0	0		0	1	0
Hapmap40501-BTA-17376	[A/G]	TOP		25	31915518		25	33495526		0.666667	1	1	0	1	0		0.142857	0.857143	0.142857		0	1	0		0	1	0		1	0	0
Hapmap42306-BTA-73982	[T/C]	BOT		28	16753454		28	15494720		0.666667	1	1	0	1	0		0.142857	0.857143	0.142857		0	1	0		0	1	0		1	0	0
Hapmap42608-BTA-62411	[T/C]	BOT		27	19301092		27	22211522		0.666667	1	1	0	1	0		0.142857	0.857143	0.142857		0	1	0		0	1	0		1	0	0
Hapmap43147-BTA-108562	[T/C]	BOT		12	48794617		12	48755022		0.666667	1	1	0	1	0		0.142857	0.857143	0.142857		0	1	0		0	1	0		1	0	0
Hapmap44120-BTA-68892	[A/G]	TOP		3	96790306		3	103001186		0.666667	1	1	0	1	0		0.142857	0.857143	0.142857		0	1	0		0	1	0		1	0	0
Hapmap44399-BTA-71366	[T/C]	BOT		4	73758088		4	75751872		0.666667	1	1	0	1	0		0.857143	0.142857	0.142857		1	0	0		1	0	0		0	1	0
Hapmap44447-BTA-121316	[A/G]	TOP		21	41995360		21	42490569		0.666667	1	1	0	1	0		0.857143	0.142857	0.142857		1	0	0		1	0	0		0	1	0
Hapmap49018-BTA-110738	[T/C]	BOT		6	67265213		6	68002993		0.666667	1	1	0	1	0		0.857143	0.142857	0.142857		1	0	0		1	0	0		0	1	0
Hapmap49564-BTA-30684	[A/G]	TOP		X	20067404		X	9913177		0.666667	1	1	0	1	0		0.142857	0.857143	0.142857		0	1	0		0	1	0		1	0	0
Hapmap49989-BTA-42921	[T/C]	BOT		18	30929829		18	29836505		0.666667	1	1	0	1	0		0.142857	0.857143	0.142857		0	1	0		0	1	0		1	0	0
Hapmap51668-BTA-95271	[A/G]	TOP		X	109581589		0	0		0.666667	1	1	0	1	0		0.142857	0.857143	0.142857		0	1	0		0	1	0		1	0	0
Hapmap51705-BTA-24478	[T/C]	BOT		13	21822462		13	20815498		0.666667	1	1	0	1	0		0.857143	0.142857	0.142857		1	0	0		1	0	0		0	1	0
Hapmap61007-rs29024666	[A/C]	TOP		17	20940958		17	22269701		0.666667	1	1	0	1	0		0.857143	0.142857	0.142857		1	0	0		1	0	0		0	1	0
UA-IFASA-4165	[A/G]	TOP		24	61831791		24	63929825		0.666667	1	1	0	1	0		0.142857	0.857143	0.142857		0	1	0		0	1	0		1	0	0
UA-IFASA-4774	[A/G]	TOP		1	74325400		1	75104988		0.666667	1	1	0	1	0		0.857143	0.142857	0.142857		1	0	0		1	0	0		0	1	0
ARS-BFGL-BAC-1149	[A/G]	TOP		14	18408275		14	16366727		0.666667	1	1	0	1	0		0.851852	0.148148	0.148148		1	0	0		1	0	0		0	1	0
ARS-BFGL-BAC-14220	[T/C]	BOT		11	13914771		11	14543926		0.090909	0.095238	1	0	1	0		0.0555556	0.944444	0.0555556		0.136364	0.863636	0.136364		0	1	0		0	1	0
ARS-BFGL-BAC-2376	[T/C]	BOT		1	1114422		1	913630		0.212121	0.285714	1	0	1	0		0.12963	0.87037	0.12963		0.318182	0.681818	0.318182		0	1	0		0	1	0
ARS-BFGL-NGS-102355	[T/C]	BOT		13	24416810		13	23598303		0.666667	1	1	0	1	0		0.851852	0.148148	0.148148		1	0	0		1	0	0		0	1	0
ARS-BFGL-NGS-103359	[A/G]	TOP		5	54333458		5	58259058		0.666667	1	1	0	1	0		0.851852	0.148148	0.148148		1	0	0		1	0	0		0	1	0
ARS-BFGL-NGS-115678	[A/G]	TOP		N/A	N/A		27	23864270		0.666667	1	1	0	1	0		0.888889	0.111111	0.111111		1	0	0		1	0	0		0	1	0
ARS-BFGL-NGS-12073	[A/G]	TOP		29	30572612		29	31665927		0.666667	1	1	0	1	0		0.111111	0.888889	0.111111		0	1	0		0	1	0		1	0	0
ARS-BFGL-NGS-15485	[A/G]	TOP		3	39251194		3	41975060		0.666667	1	1	0	1	0		0.148148	0.851852	0.148148		0	1	0		0	1	0		1	0	0
ARS-BFGL-NGS-18775	[T/C]	BOT		5	30596246		5	33471333		0.666667	1	1	0	1	0		0.851852	0.148148	0.148148		1	0	0		1	0	0		0	1	0
ARS-BFGL-NGS-18912	[T/C]	BOT		3	2079164		3	2613612		0.666667	1	1	0	1	0		0.888889	0.111111	0.111111		1	0	0		1	0	0		0	1	0
ARS-BFGL-NGS-30450	[A/G]	TOP		3	92623849		3	98601030		0.666667	1	1	0	1	0		0.851852	0.148148	0.148148		1	0	0		1	0	0		0	1	0
ARS-BFGL-NGS-60299	[T/C]	BOT		22	32234944		22	32856578		0.666667	1	1	0	1	0		0.851852	0.148148	0.148148		1	0	0		1	0	0		0	1	0
ARS-BFGL-NGS-66942	[T/G]	BOT		5	120155373		0	0		0.666667	1	1	0	1	0		0.851852	0.148148	0.148148		1	0	0		1	0	0		0	1	0
ARS-BFGL-NGS-71718	[T/G]	BOT		5	69483211		5	74256167		0.666667	1	1	0	1	0		0.111111	0.888889	0.111111		0	1	0		0	1	0		1	0	0
ARS-BFGL-NGS-78154	[T/G]	BOT		4	63588870		4	65679996		0.666667	1	1	0	1	0		0.111111	0.888889	0.111111		0	1	0		0	1	0		1	0	0
ARS-BFGL-NGS-78514	[T/C]	BOT		23	14313819		23	14884093		0.090909	0.095238	1	0	1	0		0.0555556	0.944444	0.0555556		0.136364	0.863636	0.136364		0	1	0		0	1	0
ARS-BFGL-NGS-91113	[T/C]	BOT		23	10240332		23	10543971		0.181818	0.238095	1	0	1	0		0.111111	0.888889	0.111111		0.272727	0.727273	0.272727		0	1	0		0	1	0
BTA-09900-no-rs	[A/C]	TOP		X	64735852		X	37592243		0.212121	0.285714	1	0	1	0		0.12963	0.87037	0.12963		0	1	0		0.318182	0.681818	0.318182		0	1	0
BTA-71670-no-rs	[T/C]	BOT		4	95465677		4	97890174		0.151515	0.190476	1	0	1	0		0.0925926	0.907407	0.0925926		0.227273	0.772727	0.227273		0	1	0		0	1	0
BTB-00195098	[A/C]	TOP		4	68062301		4	70344519		0.666667	1	1	0	1	0		0.111111	0.888889	0.111111		0	1	0		0	1	0		1	0	0
BTB-01171642	[A/C]	TOP		28	21622448		28	20485525		0.090909	0.095238	1	0	1	0		0.0555556	0.944444	0.0555556		0.136364	0.863636	0.136364		0	1	0		0	1	0
BTB-01986839	[A/G]	TOP		6	114134405		6	113893088		0.151515	0.190476	1	0	1	0		0.0925926	0.907407	0.0925926		0	1	0		0.227273	0.772727	0.227273		0	1	0
Hapmap23759-BTA-143449	[A/C]	TOP		5	103957794		5	10579603		0.666667	1	1	0	1	0		0.111111	0.888889	0.111111		0	1	0		0	1	0		1	0	0
Hapmap29792-BTC-071523	[T/C]	BOT		14	7401787		14	5726086		0.666667	1	1	0	1	0		0.851852	0.148148	0.148148		1	0	0		1	0	0		0	1	0
Hapmap34753-BES7_Contig483_2157	[T/C]	BOT		1	108154057		1	109087580		0.666667	1	1	0	1	0		0.111111	0.888889	0.111111		0	1	0		0	1	0		1	0	0
Hapmap40977-BTA-43450	[A/G]	TOP		18	53838341		18	53174492		0.666667	1	1	0	1	0		0.148148	0.851852	0.148148		0	1	0		0	1	0		1	0	0
Hapmap41486-BTA-23276	[A/G]	TOP		4	83555683		4	85998609		0.666667	1	1	0	1	0		0.888889	0.111111	0.111111		1	0	0		1	0	0		0	1	0
ARS-BFGL-NGS-108609	[T/C]	BOT		7	19425341		7	16744244		0.666667	1	1	0	1	0		0.0769231	0.923077	0.0769231		0	1	0		0	1	0		1	0	0
ARS-BFGL-NGS-12212	[A/G]	TOP		28	32629221		28	31886505		0.666667	1	1	0	1	0		0.0769231	0.923077	0.0769231		0	1	0		0	1	0		1	0	0
ARS-BFGL-NGS-12514	[T/C]	BOT		14	73979692		14	70055571		0.066667	0.052632	1	0	1	0		0.0384615	0.961538	0.0384615		0.1	0.9	0.1		0	1	0		0	1	0
ARS-BFGL-NGS-36689	[T/C]	BOT		10	21169216		10	21626577		0.666667	1	1	0	1	0		0.846154	0.153846	0.153846		1	0	0		1	0	0		0	1	0
ARS-BFGL-NGS-41631	[A/G]	TOP		29	33593218		29	34563419		0.666667	1	1	0	1	0		0.0769231	0.923077	0.0769231		0	1	0		0	1	0		1	0	0
ARS-BFGL-NGS-5024	[T/C]	BOT		X	136433897		0	0		0.666667	1	1	0	1	0		0.115385	0.884615	0.115385		0	1	0		0	1	0		1	0	0
ARS-BFGL-NGS-68555	[A/G]	TOP		28	37202750		28	36554250		0.666667	1	1	0	1	0		0.884615	0.115385	0.115385		1	0	0		1	0	0		0	1	0
BTB-01734493	[T/C]	BOT		12	64712358		12	63176874		0.066667	0.052632	1	0	1	0		0.0384615	0.961538	0.0384615		0.1	0.9	0.1		0	1	0		0	1	0
Hapmap44287-BTA-81022	[T/C]	BOT		13	37301226		13	36937546		0.266667	0.368421	1	0	1	0		0.846154	0.153846	0.153846		0.6	0.4	0.4		1	0	0		1	0	0
Hapmap47452-BTA-97231	[T/C]	BOT		8	58412150		8	60573313		0.151515	0.190476	1	0	1	0		0.0961538	0.903846	0.0961538		0	1	0		0.227273	0.772727	0.227273		0	1	0
Hapmap58052-rs29013977	[T/C]	BOT		16	65635111		16	61835342		0.666667	1	1	0	1	0		0.884615	0.115385	0.115385		1	0	0		1	0	0		0	1	0
ARS-BFGL-NGS-10182	[T/C]	BOT		6	107285912		6	120303386		0.1	0.105263	1	0	1	0		0.06	0.94	0.06		0.15	0.85	0.15		0	1	0		0	1	0
ARS-BFGL-NGS-103873	[T/C]	BOT		21	28283039		21	27587011		0.074074	0.058824	1	0	1	0		0.96	0.04	0.04		1	0	0		0.888889	0.111111	0.111111		1	0	0
ARS-BFGL-NGS-106479	[A/G]	TOP		11	79852413		11	81908400		0.666667	1	1	0	1	0		0.84	0.16	0.16		1	0	0		1	0	0		0	1	0
ARS-BFGL-NGS-109626	[A/G]	TOP		27	17846556		27	20150199		0.666667	1	1	0	1	0		0.04	0.96	0.04		0	1	0		0	1	0		1	0	0
ARS-BFGL-NGS-17398	[A/G]	TOP		13	59833357		13	60062759		0.1	0.105263	1	0	1	0		0.06	0.94	0.06		0	1	0		0.15	0.85	0.15		0	1	0
ARS-BFGL-NGS-3000	[T/G]	BOT		4	35555124		4	36663071		0.666667	1	1	0	1	0		0.84	0.16	0.16		1	0	0		1	0	0		0	1	0
ARS-BFGL-NGS-40525	[A/G]	TOP		4	45079239		4	46535844		0.666667	1	1	0	1	0		0.16	0.84	0.16		0	1	0		0	1	0		1	0	0
ARS-BFGL-NGS-46925	[G/C]	BOT		26	3548056		26	3080985		0.074074	0.058824	1	0	1	0		0.96	0.04	0.04		1	0	0		0.888889	0.111111	0.111111		1	0	0
ARS-BFGL-NGS-79649	[T/G]	BOT		7	8401856		7	8573944		0.1	0.105263	1	0	1	0		0.06	0.94	0.06		0	1	0		0.15	0.85	0.15		0	1	0
BTA-95733-no-rs	[A/G]	TOP		6	112810472		6	112506348		0.121212	0.142857	1	0	1	0		0.08	0.92	0.08		0	1	0		0.181818	0.818182	0.181818		0	1	0
BTB-00886641	[T/C]	BOT		24	34167121		24	34901543		0.133333	0.157895	1	0	1	0		0.08	0.92	0.08		0.2	0.8	0.2		0	1	0		0	1	0
BTB-01492502	[T/C]	BOT		X	8724630		0	0		0.666667	1	1	0	1	0		0.04	0.96	0.04		0	1	0		0	1	0		1	0	0
BTB-01660659	[T/C]	BOT		1	145986598		1	146980055		0.074074	0.058824	1	0	1	0		0.04	0.96	0.04		0.111111	0.888889	0.111111		0	1	0		0	1	0
BTB-01738204	[T/G]	BOT		16	35620947		16	32151144		0.666667	1	1	0	1	0		0.96	0.04	0.04		1	0	0		1	0	0		0	1	0
BTB-01960061	[A/C]	TOP		21	37655733		21	37630653		0.1	0.105263	1	0	1	0		0.06	0.94	0.06		0.15	0.85	0.15		0	1	0		0	1	0
Hapmap50487-BTA-83926	[A/G]	TOP		9	60886086		9	62672003		0.666667	1	1	0	1	0		0.96	0.04	0.04		1	0	0		1	0	0		0	1	0
ARS-BFGL-NGS-94493	[T/C]	BOT		29	43686401		29	44853410		0.454545	0.666667	0.999953	4.7e-05	1	0.0032676		0.277778	0.722222	0.277778		0.681818	0.318182	0.318182		0	1	0		0	1	0
ARS-BFGL-NGS-92393	[T/C]	BOT		17	35340553		17	36873196		0.363636	0.523809	0.983317	0.016683	1	1		0.230769	0.769231	0.230769		0	1	0		0.545455	0.454545	0.454545		0	1	0
																	#N/A	#N/A	#N/A		#N/A	#N/A	#N/A		#N/A	#N/A	#N/A		#N/A	#N/A	#N/A
Loci under balancing selection (p-value < 0.025)																	#N/A	#N/A	#N/A		#N/A	#N/A	#N/A		#N/A	#N/A	#N/A		#N/A	#N/A	#N/A
ARS-BFGL-NGS-102330	[A/G]	TOP		N/A	N/A		6	71636071		0.5	-0.076605	0	1	0	1		0.5	0.5	0.5		0.5	0.5	0.5		0.5	0.5	0.5		0.5	0.5	0.5
ARS-BFGL-NGS-106432	[A/G]	TOP		1	41893320		1	43195973		0.107639	-0.032258	0	1	0	1		0.0357143	0.964286	0.0357143		0.0416667	0.958333	0.0416667		0	1	0		0.125	0.875	0.125
ARS-BFGL-NGS-23725	[T/C]	BOT		2	104026376		0	0		0.384259	0.115917	0	1	0	1		0.232143	0.767857	0.232143		0.0416667	0.958333	0.0416667		0.416667	0.583333	0.416667		0.25	0.75	0.25
ARS-BFGL-NGS-23960	[A/C]	TOP		9	35709745		9	36967501		0.263889	-0.031056	0	1	0	1		0.125	0.875	0.125		0.0833333	0.916667	0.0833333		0.125	0.875	0.125		0.25	0.75	0.25
ARS-BFGL-NGS-30836	[A/G]	TOP		5	107489920		5	113860011		0.107639	-0.032258	0	1	0	1		0.0357143	0.964286	0.0357143		0.0416667	0.958333	0.0416667		0	1	0		0.125	0.875	0.125
ARS-BFGL-NGS-44441	[T/C]	BOT		20	12321078		20	13114375		0.107639	-0.032258	0	1	0	1		0.0357143	0.964286	0.0357143		0.0416667	0.958333	0.0416667		0	1	0		0.125	0.875	0.125
ARS-BFGL-NGS-69768	[T/C]	BOT		18	18368327		18	17322873		0.107639	-0.032258	0	1	0	1		0.0357143	0.964286	0.0357143		0.0416667	0.958333	0.0416667		0	1	0		0.125	0.875	0.125
ARS-USMARC-244	[T/C]	BOT		5	101309988		5	108253675		0.420139	0.06781	0	1	0	1		0.714286	0.285714	0.285714		0.875	0.125	0.125		0.541667	0.458333	0.458333		0.75	0.25	0.25
BTB-00127875	[T/C]	BOT		3	48207674		3	51259098		0.107639	-0.032258	0	1	0	1		0.0357143	0.964286	0.0357143		0.0416667	0.958333	0.0416667		0	1	0		0.125	0.875	0.125
Hapmap32312-BTA-140265	[A/G]	TOP		29	924383		29	519856		0.130787	-0.061947	0	1	0	1		0.0535714	0.946429	0.0535714		0.0416667	0.958333	0.0416667		0.0416667	0.958333	0.0416667		0.125	0.875	0.125
Hapmap43274-BTA-48044	[A/G]	TOP		2	77620108		2	81010607		0.263889	-0.031056	0	1	0	1		0.875	0.125	0.125		0.916667	0.0833333	0.0833333		0.875	0.125	0.125		0.75	0.25	0.25
Hapmap50598-BTA-122724	[T/C]	BOT		19	4670556		19	3590782		0.131944	-0.034325	0	1	0	1		0.946429	0.0535714	0.0535714		1	0	0		0.916667	0.0833333	0.0833333		0.875	0.125	0.125
Hapmap53658-rs29027494	[A/G]	TOP		2	63834656		2	66587165		0.462963	0.045963	0	1	0	1		0.285714	0.714286	0.285714		0.166667	0.833333	0.166667		0.333333	0.666667	0.333333		0.5	0.5	0.5
ARS-BFGL-BAC-2591	[A/G]	TOP		22	34385123		22	35072321		0.532197	0.115699	0	1	0	1		0.537037	0.462963	0.462963		0.363636	0.636364	0.363636		0.75	0.25	0.25		0.375	0.625	0.375
ARS-BFGL-NGS-104100	[A/G]	TOP		7	105987605		7	105301452		0.474432	-0.07591	0	1	0	1		0.611111	0.388889	0.388889		0.590909	0.409091	0.409091		0.625	0.375	0.375		0.625	0.375	0.375
ARS-BFGL-NGS-18943	[A/C]	TOP		20	5601132		20	5770218		0.5	-0.031809	0	1	0	1		0.574074	0.425926	0.425926		0.5	0.5	0.5		0.681818	0.318182	0.318182		0.5	0.5	0.5
ARS-BFGL-NGS-75505	[T/C]	BOT		28	29878267		28	29091124		0.5	-0.095652	0	1	0	1		0.5	0.5	0.5		0.5	0.5	0.5		0.5	0.5	0.5		0.5	0.5	0.5
ARS-BFGL-NGS-820	[T/G]	BOT		5	84058638		5	89963701		0.109848	0.031484	0	1	0	1		0.0740741	0.925926	0.0740741		0.0454545	0.954545	0.0454545		0.125	0.875	0.125		0	1	0
ARS-BFGL-NGS-95757	[T/C]	BOT		7	12429691		7	9443289		0.360795	0.090201	0	1	0	1		0.240741	0.759259	0.240741		0.125	0.875	0.125		0.409091	0.590909	0.409091		0.125	0.875	0.125
Hapmap24859-BTA-152258	[A/G]	TOP		7180001786378	113170		0	0		0.109848	0.031484	0	1	0	1		0.0740741	0.925926	0.0740741		0.0454545	0.954545	0.0454545		0.125	0.875	0.125		0	1	0
Hapmap32094-BTA-150062	[A/G]	TOP		17	2026566		17	2132010		0.305871	-0.048555	0	1	0	1		0.203704	0.796296	0.203704		0.227273	0.772727	0.227273		0.208333	0.791667	0.208333		0.125	0.875	0.125
Hapmap44568-BTA-77505	[A/G]	TOP		6	17563402		6	17810294		0.294823	0.0052	0	1	0	1		0.148148	0.851852	0.148148		0.227273	0.772727	0.227273		0.0416667	0.958333	0.0416667		0.25	0.75	0.25
ARS-BFGL-NGS-105349	[A/G]	TOP		27	33715201		27	36341428		0.208333	-0.055072	0	1	0	1		0.0576923	0.942308	0.0576923		0.0833333	0.916667	0.0833333		0	1	0		0.25	0.75	0.25
ARS-BFGL-NGS-111905	[T/C]	BOT		N/A	N/A		11	103951056		0.109848	-0.034483	0	1	0	1		0.0384615	0.961538	0.0384615		0	1	0		0.0454545	0.954545	0.0454545		0.125	0.875	0.125
ARS-BFGL-NGS-118597	[A/G]	TOP		N/A	N/A		3	109604478		0.166667	0	0	1	0	1		0.0192308	0.980769	0.0192308		0	1	0		0	1	0		0.25	0.75	0.25
ARS-BFGL-NGS-17755	[A/G]	TOP		9	14363128		9	13884483		0.287879	-0.076332	0	1	0	1		0.173077	0.826923	0.173077		0.125	0.875	0.125		0.227273	0.772727	0.227273		0.166667	0.833333	0.166667
ARS-BFGL-NGS-2744	[A/C]	TOP		13	59366914		13	59598025		0.5	-0.052588	0	1	0	1		0.480769	0.519231	0.480769		0.5	0.5	0.5		0.5	0.5	0.5		0.333333	0.666667	0.333333
ARS-BFGL-NGS-91754	[T/C]	BOT		2	64399273		2	67279288		0.166667	0	0	1	0	1		0.980769	0.0192308	0.0192308		1	0	0		1	0	0		0.75	0.25	0.25
BTA-18236-no-rs	[A/C]	TOP		8	76507379		8	79313791		0.5	-0.079365	0	1	0	1		0.5	0.5	0.5		0.5	0.5	0.5		0.5	0.5	0.5		0.5	0.5	0.5
BTA-55263-no-rs	[A/G]	TOP		22	3126680		22	2913722		0.5	-0.097032	0	1	0	1		0.5	0.5	0.5		0.5	0.5	0.5		0.5	0.5	0.5		0.5	0.5	0.5
BTA-65377-no-rs	[T/C]	BOT		10	36978160		10	36772362		0.5	-0.097032	0	1	0	1		0.5	0.5	0.5		0.5	0.5	0.5		0.5	0.5	0.5		0.5	0.5	0.5
BTA-91223-no-rs	[A/G]	TOP		26	26433407		26	26178475		0.166667	0	0	1	0	1		0.0192308	0.980769	0.0192308		0	1	0		0	1	0		0.25	0.75	0.25
BTB-00046543	[A/T]	TOP		1	103766703		1	105600777		0.5	-0.048077	0	1	0	1		0.442308	0.557692	0.442308		0.5	0.5	0.5		0.35	0.65	0.35		0.5	0.5	0.5
BTB-00322386	[T/C]	BOT		7	81863002		7	80402824		0.166667	0	0	1	0	1		0.0192308	0.980769	0.0192308		0	1	0		0	1	0		0.25	0.75	0.25
BTB-00770596	[T/C]	BOT		20	10031239		20	10692391		0.166667	0	0	1	0	1		0.0192308	0.980769	0.0192308		0	1	0		0	1	0		0.25	0.75	0.25
BTB-01609786	[T/C]	BOT		15	68337970		15	67329000		0.5	-0.079365	0	1	0	1		0.5	0.5	0.5		0.5	0.5	0.5		0.5	0.5	0.5		0.5	0.5	0.5
Hapmap24479-BTA-132095	[T/C]	BOT		18	16693956		18	16111816		0.166667	0	0	1	0	1		0.0192308	0.980769	0.0192308		0	1	0		0	1	0		0.25	0.75	0.25
Hapmap24688-BTA-153495	[T/C]	BOT		13	32497741		13	32054809		0.166667	0	0	1	0	1		0.980769	0.0192308	0.0192308		1	0	0		1	0	0		0.75	0.25	0.25
Hapmap38661-BTA-18849	[T/G]	BOT		4	38072465		4	39229734		0.166667	0	0	1	0	1		0.980769	0.0192308	0.0192308		1	0	0		1	0	0		0.75	0.25	0.25
Hapmap42994-BTA-60216	[T/C]	BOT		14	54428180		14	49840089		0.262626	0.049451	0	1	0	1		0.134615	0.865385	0.134615		0.272727	0.727273	0.272727		0	1	0		0.166667	0.833333	0.166667
Hapmap43733-BTA-96346	[T/C]	BOT		8	78656558		8	81492678		0.166667	0	0	1	0	1		0.0192308	0.980769	0.0192308		0	1	0		0	1	0		0.25	0.75	0.25
Hapmap52867-rs29023496	[T/C]	BOT		21	27087855		21	26401500		0.166667	0	0	1	0	1		0.0192308	0.980769	0.0192308		0	1	0		0	1	0		0.25	0.75	0.25
Hapmap54436-rs29025256	[T/C]	BOT		X	135910629		0	0		0.166667	0	0	1	0	1		0.0192308	0.980769	0.0192308		0	1	0		0	1	0		0.25	0.75	0.25
Hapmap54784-rs29010995	[A/G]	TOP		16	16375436		16	14546773		0.28125	-0.034664	0	1	0	1		0.173077	0.826923	0.173077		0.125	0.875	0.125		0.25	0.75	0.25		0.125	0.875	0.125
Hapmap58985-rs29020498	[T/C]	BOT		12	45387398		12	45181066		0.166667	0	0	1	0	1		0.0192308	0.980769	0.0192308		0	1	0		0	1	0		0.25	0.75	0.25
ARS-BFGL-BAC-44155	[A/G]	TOP		24	17295136		24	17718228		0.333333	0	0	1	0	1		0.98	0.02	0.02		1	0	0		1	0	0		0.5	0.5	0.5
ARS-BFGL-NGS-10101	[A/G]	TOP		5	115010779		0	0		0.166667	0	0	1	0	1		0.02	0.98	0.02		0	1	0		0	1	0		0.25	0.75	0.25
ARS-BFGL-NGS-10493	[A/T]	TOP		17	42046346		17	43074155		0.5	-0.081036	0	1	0	1		0.5	0.5	0.5		0.5	0.5	0.5		0.5	0.5	0.5		0.5	0.5	0.5
ARS-BFGL-NGS-111577	[T/C]	BOT		N/A	N/A		26	18166413		0.333333	0	0	1	0	1		0.02	0.98	0.02		0	1	0		0	1	0		0.5	0.5	0.5
ARS-BFGL-NGS-118577	[A/C]	TOP		N/A	N/A		20	21993304		0.166667	0	0	1	0	1		0.98	0.02	0.02		1	0	0		1	0	0		0.75	0.25	0.25
ARS-BFGL-NGS-17943	[A/G]	TOP		5	118982815		5	125058665		0.161616	-0.044643	0	1	0	1		0.06	0.94	0.06		0.0909091	0.909091	0.0909091		0	1	0		0.166667	0.833333	0.166667
ARS-BFGL-NGS-18530	[T/G]	BOT		19	51743836		19	52623559		0.333333	0	0	1	0	1		0.98	0.02	0.02		1	0	0		1	0	0		0.5	0.5	0.5
ARS-BFGL-NGS-20488	[C/G]	TOP		20	40960672		20	43390848		0.166667	0	0	1	0	1		0.98	0.02	0.02		1	0	0		1	0	0		0.75	0.25	0.25
ARS-BFGL-NGS-23468	[A/G]	TOP		11	100031292		11	103690940		0.333333	0	0	1	0	1		0.02	0.98	0.02		0	1	0		0	1	0		0.5	0.5	0.5
ARS-BFGL-NGS-2540	[C/G]	TOP		21	31938171		21	31507289		0.5	-0.098703	0	1	0	1		0.5	0.5	0.5		0.5	0.5	0.5		0.5	0.5	0.5		0.5	0.5	0.5
ARS-BFGL-NGS-28650	[A/C]	TOP		X	96511967		X	58866879		0.5	-0.024896	0	1	0	1		0.58	0.42	0.42		0.5	0.5	0.5		0.7	0.3	0.3		0.5	0.5	0.5
ARS-BFGL-NGS-29237	[T/C]	BOT		5	96761879		5	103348205		0.407407	0.082057	0	1	0	1		0.22	0.78	0.22		0.4	0.6	0.4		0.0416667	0.958333	0.0416667		0.333333	0.666667	0.333333
ARS-BFGL-NGS-37942	[A/G]	TOP		2	79179255		2	82724419		0.434975	-0.045029	0	1	0	1		0.32	0.68	0.32		0.454545	0.545455	0.454545		0.208333	0.791667	0.208333		0.25	0.75	0.25
ARS-BFGL-NGS-40099	[A/G]	TOP		16	53279306		16	49296734		0.333333	0	0	1	0	1		0.02	0.98	0.02		0	1	0		0	1	0		0.5	0.5	0.5
ARS-BFGL-NGS-5299	[T/G]	BOT		16	52877037		16	48894904		0.192803	-0.053459	0	1	0	1		0.1	0.9	0.1		0.15	0.85	0.15		0.0454545	0.954545	0.0454545		0.125	0.875	0.125
ARS-BFGL-NGS-5471	[T/G]	BOT		11	19686593		11	20322003		0.5	-0.081036	0	1	0	1		0.5	0.5	0.5		0.5	0.5	0.5		0.5	0.5	0.5		0.5	0.5	0.5
ARS-BFGL-NGS-59310	[T/C]	BOT		11	106770252		11	109833816		0.333333	0	0	1	0	1		0.98	0.02	0.02		1	0	0		1	0	0		0.5	0.5	0.5
BTA-103292-no-rs	[T/C]	BOT		1	13979316		1	14238026		0.333333	0	0	1	0	1		0.02	0.98	0.02		0	1	0		0	1	0		0.5	0.5	0.5
BTA-63756-no-rs	[C/G]	TOP		28	25089517		28	24176808		0.5	-0.06429	0	1	0	1		0.46	0.54	0.46		0.5	0.5	0.5		0.388889	0.611111	0.388889		0.5	0.5	0.5
BTB-00059569	[A/G]	TOP		1	133027725		1	134025806		0.340152	0.036589	0	1	0	1		0.2	0.8	0.2		0.05	0.95	0.05		0.318182	0.681818	0.318182		0.25	0.75	0.25
BTB-00329047	[A/C]	TOP		7	106905619		7	104350905		0.375	-0.091787	0	1	0	1		0.08	0.92	0.08		0	1	0		0.125	0.875	0.125		0.5	0.5	0.5
BTB-00389036	[A/C]	TOP		9	34916015		9	36195435		0.5	-0.098703	0	1	0	1		0.5	0.5	0.5		0.5	0.5	0.5		0.5	0.5	0.5		0.5	0.5	0.5
BTB-01777982	[A/G]	TOP		6	51382872		6	51363033		0.333333	0	0	1	0	1		0.02	0.98	0.02		0	1	0		0	1	0		0.5	0.5	0.5
Hapmap23389-BTA-116094	[A/C]	TOP		21	50697604		21	51263285		0.333333	0	0	1	0	1		0.02	0.98	0.02		0	1	0		0	1	0		0.5	0.5	0.5
Hapmap25168-BTC-033275	[A/G]	TOP		6	33713818		6	34337627		0.333333	0	0	1	0	1		0.02	0.98	0.02		0	1	0		0	1	0		0.5	0.5	0.5
Hapmap40337-BTA-110858	[A/G]	TOP		4	47844667		4	49490028		0.333333	0	0	1	0	1		0.98	0.02	0.02		1	0	0		1	0	0		0.5	0.5	0.5
ARS-BFGL-NGS-12808	[T/C]	BOT		8	72242683		8	74937740		0.1875	-0.037037	2e-06	0.999998	0.000220951	1		0.0384615	0.961538	0.0384615		0	1	0		0.0416667	0.958333	0.0416667		0.25	0.75	0.25
Hapmap54951-rs29010185	[T/C]	BOT		29	14788465		29	15572470		0.1875	-0.037037	2e-06	0.999998	0.000220951	1		0.0384615	0.961538	0.0384615		0	1	0		0.0416667	0.958333	0.0416667		0.25	0.75	0.25
UA-IFASA-7773	[T/C]	BOT		3	63026914		3	67170996		0.347222	-0.04	2.7e-05	0.999973	0.00294253	1		0.04	0.96	0.04		0.0416667	0.958333	0.0416667		0	1	0		0.5	0.5	0.5
Selectively neutral SNP loci
ARS-BFGL-NGS-12289	[T/C]	BOT		5	97223172		5	103793175		0.494213	-0.023579	0.00034	0.99966	0.03656	1		0.571429	0.428571	0.428571		0.458333	0.541667	0.458333		0.666667	0.333333	0.333333		0.625	0.375	0.375
ARS-BFGL-NGS-103527	[T/C]	BOT		3	49551407		3	52677326		0.153935	-0.067015	0.001132	0.998868	0.120122	1		0.928571	0.0714286	0.0714286		0.916667	0.0833333	0.0833333		0.958333	0.0416667	0.0416667		0.875	0.125	0.125
BTB-01117225	[A/G]	TOP		1	121498622		1	122711140		0.226852	0.004437	0.001166	0.998834	0.122123	1		0.888889	0.111111	0.111111		1	0	0		0.791667	0.208333	0.208333		0.833333	0.166667	0.166667
ARS-BFGL-NGS-106384	[T/C]	BOT		20	71531915		20	75444156		0.138889	-0.04	0.001712	0.998288	0.17701	1		0.04	0.96	0.04		0.05	0.95	0.05		0	1	0		0.166667	0.833333	0.166667
ARS-BFGL-NGS-17819	[A/G]	TOP		13	31645254		13	31174924		0.535417	0.137631	0.004465	0.995535	0.455809	1		0.423077	0.576923	0.423077		0.6	0.4	0.4		0.208333	0.791667	0.208333		0.625	0.375	0.375
ARS-BFGL-NGS-74380	[T/C]	BOT		16	77170719		16	73567250		0.141667	0.017095	0.00464	0.99536	0.467753	1		0.0961538	0.903846	0.0961538		0.125	0.875	0.125		0.1	0.9	0.1		0	1	0
UA-IFASA-7691	[A/G]	TOP		7	62860816		7	60320809		0.138889	0.025184	0.005434	0.994566	0.541033	1		0.907407	0.0925926	0.0925926		0.863636	0.136364	0.136364		0.916667	0.0833333	0.0833333		1	0	0
BTA-84172-no-rs	[T/C]	BOT		9	72308243		9	73401411		0.466435	0.077478	0.006402	0.993598	0.629637	1		0.642857	0.357143	0.357143		0.791667	0.208333	0.208333		0.458333	0.541667	0.458333		0.75	0.25	0.25
ARS-BFGL-NGS-110157	[A/G]	TOP		N/A	N/A		27	15717150		0.520661	0.057697	0.009776	0.990224	0.949887	1		0.461538	0.538462	0.461538		0.636364	0.363636	0.363636		0.272727	0.727273	0.272727		0.5	0.5	0.5
ARS-BFGL-NGS-113078	[T/C]	BOT		N/A	N/A		20	53803975		0.521991	0.058655	0.01011	0.98989	0.970645	1		0.535714	0.464286	0.464286		0.708333	0.291667	0.291667		0.416667	0.583333	0.416667		0.375	0.625	0.375
ARS-BFGL-NGS-42206	[A/G]	TOP		27	42466128		27	45656129		0.315278	0.361002	0.966033	0.033967	1	1		0.2	0.8	0.2		0.0416667	0.958333	0.0416667		0.45	0.55	0.45		0	1	0
ARS-BFGL-NGS-111883	[T/C]	BOT		N/A	N/A		3	29235407		0.1875	0.1562	0.942214	0.057786	1	1		0.125	0.875	0.125		0.0416667	0.958333	0.0416667		0.25	0.75	0.25		0	1	0
ARS-BFGL-NGS-69290	[A/G]	TOP		7	5352670		7	5363554		0.1875	0.1562	0.942214	0.057786	1	1		0.125	0.875	0.125		0.0416667	0.958333	0.0416667		0.25	0.75	0.25		0	1	0
ARS-BFGL-NGS-29732	[T/C]	BOT		1	19182174		1	19385765		0.1875	0.1562	0.942214	0.057786	1	1		0.12963	0.87037	0.12963		0.0416667	0.958333	0.0416667		0.25	0.75	0.25		0	1	0
Hapmap51375-BTA-105537	[T/C]	BOT		20	60783431		20	64365216		0.453704	0.546939	0.931219	0.068781	1	1		0.0925926	0.907407	0.0925926		0	1	0		0.0416667	0.958333	0.0416667		0.666667	0.333333	0.333333
ARS-BFGL-NGS-109830	[T/C]	BOT		N/A	N/A		17	70521368		0.293981	0.330366	0.923892	0.076108	1	1		0.196429	0.803571	0.196429		0.0416667	0.958333	0.0416667		0.416667	0.583333	0.416667		0	1	0
ARS-BFGL-BAC-11281	[T/C]	BOT		13	2217706		13	2233631		0.444444	0.6	0.915806	0.084194	1	1		0.0740741	0.925926	0.0740741		0	1	0		0	1	0		0.666667	0.333333	0.333333
ARS-BFGL-NGS-104129	[A/G]	TOP		13	16007421		13	14703665		0.444444	0.6	0.915806	0.084194	1	1		0.0740741	0.925926	0.0740741		0	1	0		0	1	0		0.666667	0.333333	0.333333
ARS-BFGL-NGS-111967	[A/G]	TOP		N/A	N/A		19	14936279		0.444444	0.6	0.915806	0.084194	1	1		0.0740741	0.925926	0.0740741		0	1	0		0	1	0		0.666667	0.333333	0.333333
ARS-BFGL-NGS-15086	[A/G]	TOP		16	71944945		16	67929594		0.444444	0.6	0.915806	0.084194	1	1		0.925926	0.0740741	0.0740741		1	0	0		1	0	0		0.333333	0.666667	0.333333
ARS-BFGL-NGS-23793	[T/C]	BOT		2	112929325		2	116687684		0.444444	0.6	0.915806	0.084194	1	1		0.0740741	0.925926	0.0740741		0	1	0		0	1	0		0.666667	0.333333	0.333333
BTA-15449-no-rs	[A/G]	TOP		5	102084969		5	109015010		0.444444	0.6	0.915806	0.084194	1	1		0.0740741	0.925926	0.0740741		0	1	0		0	1	0		0.666667	0.333333	0.333333
BTB-00632775	[T/G]	BOT		16	34052345		0	0		0.444444	0.6	0.915806	0.084194	1	1		0.925926	0.0740741	0.0740741		1	0	0		1	0	0		0.333333	0.666667	0.333333
Hapmap49304-BTA-77734	[A/G]	TOP		6	21293951		6	21501375		0.444444	0.6	0.915806	0.084194	1	1		0.925926	0.0740741	0.0740741		1	0	0		1	0	0		0.333333	0.666667	0.333333
BTA-115971-no-rs	[T/G]	BOT		N/A	N/A		10	40392218		0.444444	0.6	0.915806	0.084194	1	1		0.0769231	0.923077	0.0769231		0	1	0		0	1	0		0.666667	0.333333	0.333333
ARS-BFGL-NGS-31921	[T/C]	BOT		9	44323878		9	45887171		0.16088	0.114169	0.910304	0.089696	1	1		0.107143	0.892857	0.107143		0.208333	0.791667	0.208333		0.0416667	0.958333	0.0416667		0	1	0
ARS-BFGL-NGS-40104	[A/G]	TOP		19	15107270		19	14248995		0.16088	0.114169	0.910304	0.089696	1	1		0.107143	0.892857	0.107143		0.0416667	0.958333	0.0416667		0.208333	0.791667	0.208333		0	1	0
ARS-USMARC-Parent-DQ846688-rs29023691	[A/G]	TOP		5	119261609		5	78222736		0.16088	0.114169	0.910304	0.089696	1	1		0.107143	0.892857	0.107143		0.208333	0.791667	0.208333		0.0416667	0.958333	0.0416667		0	1	0
BTB-01308098	[T/C]	BOT		17	33898732		17	35411683		0.16088	0.114169	0.910304	0.089696	1	1		0.107143	0.892857	0.107143		0.0416667	0.958333	0.0416667		0.208333	0.791667	0.208333		0	1	0
ARS-BFGL-BAC-14799	[T/G]	BOT		10	63629647		10	65090977		0.027778	0	0.9041	0.0959	1	1		0.0178571	0.982143	0.0178571		0.0416667	0.958333	0.0416667		0	1	0		0	1	0
ARS-BFGL-BAC-1936	[A/G]	TOP		14	74189329		14	70265324		0.027778	0	0.9041	0.0959	1	1		0.0178571	0.982143	0.0178571		0	1	0		0.0416667	0.958333	0.0416667		0	1	0
ARS-BFGL-BAC-29205	[T/C]	BOT		21	44229968		0	0		0.027778	0	0.9041	0.0959	1	1		0.0178571	0.982143	0.0178571		0	1	0		0.0416667	0.958333	0.0416667		0	1	0
ARS-BFGL-NGS-10271	[A/C]	TOP		8	73652011		8	76496014		0.027778	0	0.9041	0.0959	1	1		0.0178571	0.982143	0.0178571		0	1	0		0.0416667	0.958333	0.0416667		0	1	0
ARS-BFGL-NGS-102846	[A/C]	TOP		2	61211208		2	63816791		0.027778	0	0.9041	0.0959	1	1		0.0178571	0.982143	0.0178571		0	1	0		0.0416667	0.958333	0.0416667		0	1	0
ARS-BFGL-NGS-102930	[A/G]	TOP		6	29082583		6	29529308		0.027778	0	0.9041	0.0959	1	1		0.0178571	0.982143	0.0178571		0	1	0		0.0416667	0.958333	0.0416667		0	1	0
ARS-BFGL-NGS-103887	[A/G]	TOP		13	72948344		13	72994622		0.027778	0	0.9041	0.0959	1	1		0.0178571	0.982143	0.0178571		0	1	0		0.0416667	0.958333	0.0416667		0	1	0
ARS-BFGL-NGS-10731	[A/G]	TOP		25	24785051		25	26263851		0.027778	0	0.9041	0.0959	1	1		0.0178571	0.982143	0.0178571		0.0416667	0.958333	0.0416667		0	1	0		0	1	0
ARS-BFGL-NGS-108586	[A/G]	TOP		7	59862113		7	57965096		0.027778	0	0.9041	0.0959	1	1		0.0178571	0.982143	0.0178571		0	1	0		0.0416667	0.958333	0.0416667		0	1	0
ARS-BFGL-NGS-109026	[T/C]	BOT		9	36578334		9	37918503		0.027778	0	0.9041	0.0959	1	1		0.0178571	0.982143	0.0178571		0.0416667	0.958333	0.0416667		0	1	0		0	1	0
ARS-BFGL-NGS-110662	[A/G]	TOP		N/A	N/A		29	8880324		0.027778	0	0.9041	0.0959	1	1		0.0178571	0.982143	0.0178571		0	1	0		0.0416667	0.958333	0.0416667		0	1	0
ARS-BFGL-NGS-110725	[T/C]	BOT		N/A	N/A		2	29046281		0.027778	0	0.9041	0.0959	1	1		0.0178571	0.982143	0.0178571		0	1	0		0.0416667	0.958333	0.0416667		0	1	0
ARS-BFGL-NGS-110858	[T/G]	BOT		N/A	N/A		24	15329621		0.027778	0	0.9041	0.0959	1	1		0.0178571	0.982143	0.0178571		0.0416667	0.958333	0.0416667		0	1	0		0	1	0
ARS-BFGL-NGS-111313	[A/G]	TOP		N/A	N/A		5	124736445		0.027778	0	0.9041	0.0959	1	1		0.0178571	0.982143	0.0178571		0.0416667	0.958333	0.0416667		0	1	0		0	1	0
ARS-BFGL-NGS-111334	[A/C]	TOP		N/A	N/A		8	16072190		0.027778	0	0.9041	0.0959	1	1		0.0178571	0.982143	0.0178571		0.0416667	0.958333	0.0416667		0	1	0		0	1	0
ARS-BFGL-NGS-111574	[A/G]	TOP		N/A	N/A		4	108082811		0.027778	0	0.9041	0.0959	1	1		0.0178571	0.982143	0.0178571		0.0416667	0.958333	0.0416667		0	1	0		0	1	0
ARS-BFGL-NGS-111874	[T/G]	BOT		N/A	N/A		12	2734960		0.027778	0	0.9041	0.0959	1	1		0.0178571	0.982143	0.0178571		0.0416667	0.958333	0.0416667		0	1	0		0	1	0
ARS-BFGL-NGS-113877	[A/G]	TOP		N/A	N/A		16	29456497		0.027778	0	0.9041	0.0959	1	1		0.0178571	0.982143	0.0178571		0	1	0		0.0416667	0.958333	0.0416667		0	1	0
ARS-BFGL-NGS-116623	[A/G]	TOP		N/A	N/A		9	83970853		0.027778	0	0.9041	0.0959	1	1		0.0178571	0.982143	0.0178571		0	1	0		0.0416667	0.958333	0.0416667		0	1	0
ARS-BFGL-NGS-116671	[A/G]	TOP		N/A	N/A		28	43076336		0.027778	0	0.9041	0.0959	1	1		0.0178571	0.982143	0.0178571		0	1	0		0.0416667	0.958333	0.0416667		0	1	0
ARS-BFGL-NGS-119223	[T/G]	BOT		N/A	N/A		17	16573908		0.027778	0	0.9041	0.0959	1	1		0.982143	0.0178571	0.0178571		1	0	0		0.958333	0.0416667	0.0416667		1	0	0
ARS-BFGL-NGS-119771	[A/C]	TOP		N/A	N/A		X	74318938		0.027778	0	0.9041	0.0959	1	1		0.0178571	0.982143	0.0178571		0	1	0		0.0416667	0.958333	0.0416667		0	1	0
ARS-BFGL-NGS-13711	[T/C]	BOT		9	23716063		9	24148125		0.027778	0	0.9041	0.0959	1	1		0.0178571	0.982143	0.0178571		0.0416667	0.958333	0.0416667		0	1	0		0	1	0
ARS-BFGL-NGS-14937	[A/G]	TOP		5	89098980		5	95100936		0.027778	0	0.9041	0.0959	1	1		0.0178571	0.982143	0.0178571		0	1	0		0.0416667	0.958333	0.0416667		0	1	0
ARS-BFGL-NGS-18194	[T/C]	BOT		26	24575207		26	24880752		0.027778	0	0.9041	0.0959	1	1		0.0178571	0.982143	0.0178571		0.0416667	0.958333	0.0416667		0	1	0		0	1	0
ARS-BFGL-NGS-20892	[T/C]	BOT		10	68135917		10	69696863		0.027778	0	0.9041	0.0959	1	1		0.0178571	0.982143	0.0178571		0	1	0		0.0416667	0.958333	0.0416667		0	1	0
ARS-BFGL-NGS-2204	[A/G]	TOP		8	110571862		8	114215199		0.027778	0	0.9041	0.0959	1	1		0.0178571	0.982143	0.0178571		0.0416667	0.958333	0.0416667		0	1	0		0	1	0
ARS-BFGL-NGS-22162	[A/G]	TOP		21	69554017		21	68068141		0.027778	0	0.9041	0.0959	1	1		0.0178571	0.982143	0.0178571		0.0416667	0.958333	0.0416667		0	1	0		0	1	0
ARS-BFGL-NGS-23250	[T/C]	BOT		3	11040167		3	11890639		0.027778	0	0.9041	0.0959	1	1		0.0178571	0.982143	0.0178571		0.0416667	0.958333	0.0416667		0	1	0		0	1	0
ARS-BFGL-NGS-23740	[T/C]	BOT		21	7337506		21	5895165		0.027778	0	0.9041	0.0959	1	1		0.0178571	0.982143	0.0178571		0.0416667	0.958333	0.0416667		0	1	0		0	1	0
ARS-BFGL-NGS-26797	[T/C]	BOT		3	14321565		3	15727740		0.027778	0	0.9041	0.0959	1	1		0.0178571	0.982143	0.0178571		0	1	0		0.0416667	0.958333	0.0416667		0	1	0
ARS-BFGL-NGS-27582	[A/G]	TOP		23	4622146		23	1854329		0.027778	0	0.9041	0.0959	1	1		0.0178571	0.982143	0.0178571		0	1	0		0.0416667	0.958333	0.0416667		0	1	0
ARS-BFGL-NGS-28614	[A/G]	TOP		9	6367757		9	5560086		0.027778	0	0.9041	0.0959	1	1		0.0178571	0.982143	0.0178571		0.0416667	0.958333	0.0416667		0	1	0		0	1	0
ARS-BFGL-NGS-28682	[A/G]	TOP		19	59479510		19	60810038		0.027778	0	0.9041	0.0959	1	1		0.0178571	0.982143	0.0178571		0	1	0		0.0416667	0.958333	0.0416667		0	1	0
ARS-BFGL-NGS-29404	[A/G]	TOP		9	2934964		9	2044971		0.027778	0	0.9041	0.0959	1	1		0.0178571	0.982143	0.0178571		0.0416667	0.958333	0.0416667		0	1	0		0	1	0
ARS-BFGL-NGS-32908	[A/G]	TOP		5	110320607		5	116877481		0.027778	0	0.9041	0.0959	1	1		0.0178571	0.982143	0.0178571		0	1	0		0.0416667	0.958333	0.0416667		0	1	0
ARS-BFGL-NGS-35956	[A/G]	TOP		5	58638702		5	62856947		0.027778	0	0.9041	0.0959	1	1		0.0178571	0.982143	0.0178571		0	1	0		0.0416667	0.958333	0.0416667		0	1	0
ARS-BFGL-NGS-39724	[A/C]	TOP		21	27296213		21	26628673		0.027778	0	0.9041	0.0959	1	1		0.0178571	0.982143	0.0178571		0.0416667	0.958333	0.0416667		0	1	0		0	1	0
ARS-BFGL-NGS-45547	[T/C]	BOT		19	62478817		19	63708925		0.027778	0	0.9041	0.0959	1	1		0.0178571	0.982143	0.0178571		0	1	0		0.0416667	0.958333	0.0416667		0	1	0
ARS-BFGL-NGS-62131	[A/C]	TOP		24	30288409		24	30748753		0.027778	0	0.9041	0.0959	1	1		0.0178571	0.982143	0.0178571		0	1	0		0.0416667	0.958333	0.0416667		0	1	0
ARS-BFGL-NGS-65809	[T/C]	BOT		24	49885214		24	51148616		0.027778	0	0.9041	0.0959	1	1		0.0178571	0.982143	0.0178571		0	1	0		0.0416667	0.958333	0.0416667		0	1	0
ARS-BFGL-NGS-73091	[T/C]	BOT		19	25290738		19	24778936		0.027778	0	0.9041	0.0959	1	1		0.0178571	0.982143	0.0178571		0	1	0		0.0416667	0.958333	0.0416667		0	1	0
ARS-BFGL-NGS-80270	[T/C]	BOT		10	88966467		10	90545799		0.027778	0	0.9041	0.0959	1	1		0.0178571	0.982143	0.0178571		0	1	0		0.0416667	0.958333	0.0416667		0	1	0
ARS-BFGL-NGS-8073	[T/C]	BOT		12	81119950		12	74914688		0.027778	0	0.9041	0.0959	1	1		0.0178571	0.982143	0.0178571		0	1	0		0.0416667	0.958333	0.0416667		0	1	0
ARS-BFGL-NGS-8172	[T/G]	BOT		26	44651639		26	45166083		0.027778	0	0.9041	0.0959	1	1		0.0178571	0.982143	0.0178571		0	1	0		0.0416667	0.958333	0.0416667		0	1	0
ARS-BFGL-NGS-87102	[A/G]	TOP		20	49859323		20	52606353		0.027778	0	0.9041	0.0959	1	1		0.0178571	0.982143	0.0178571		0	1	0		0.0416667	0.958333	0.0416667		0	1	0
ARS-BFGL-NGS-90544	[T/C]	BOT		16	4882649		0	0		0.027778	0	0.9041	0.0959	1	1		0.0178571	0.982143	0.0178571		0	1	0		0.0416667	0.958333	0.0416667		0	1	0
ARS-BFGL-NGS-91119	[A/G]	TOP		20	65467968		20	69096095		0.027778	0	0.9041	0.0959	1	1		0.0178571	0.982143	0.0178571		0	1	0		0.0416667	0.958333	0.0416667		0	1	0
ARS-BFGL-NGS-96746	[A/G]	TOP		26	31892540		26	31894908		0.027778	0	0.9041	0.0959	1	1		0.0178571	0.982143	0.0178571		0	1	0		0.0416667	0.958333	0.0416667		0	1	0
BTA-05074-no-rs	[A/G]	TOP		4	110706937		4	114174316		0.027778	0	0.9041	0.0959	1	1		0.0178571	0.982143	0.0178571		0.0416667	0.958333	0.0416667		0	1	0		0	1	0
BTA-110591-no-rs	[A/G]	TOP		6	17179693		6	17425127		0.027778	0	0.9041	0.0959	1	1		0.982143	0.0178571	0.0178571		1	0	0		0.958333	0.0416667	0.0416667		1	0	0
BTA-19582-no-rs	[T/C]	BOT		21	13691642		21	12653090		0.027778	0	0.9041	0.0959	1	1		0.0178571	0.982143	0.0178571		0	1	0		0.0416667	0.958333	0.0416667		0	1	0
BTA-19724-no-rs	[T/C]	BOT		18	27121621		18	27049930		0.027778	0	0.9041	0.0959	1	1		0.0178571	0.982143	0.0178571		0	1	0		0.0416667	0.958333	0.0416667		0	1	0
BTA-40792-no-rs	[A/C]	TOP		N/A	N/A		26	28013559		0.027778	0	0.9041	0.0959	1	1		0.0178571	0.982143	0.0178571		0.0416667	0.958333	0.0416667		0	1	0		0	1	0
BTA-82314-no-rs	[A/G]	TOP		8	93998021		8	97201103		0.027778	0	0.9041	0.0959	1	1		0.0178571	0.982143	0.0178571		0	1	0		0.0416667	0.958333	0.0416667		0	1	0
BTA-94377-no-rs	[A/G]	TOP		4	88455770		4	90720690		0.027778	0	0.9041	0.0959	1	1		0.0178571	0.982143	0.0178571		0.0416667	0.958333	0.0416667		0	1	0		0	1	0
BTA-96695-no-rs	[T/C]	BOT		15	60194965		15	59062885		0.027778	0	0.9041	0.0959	1	1		0.0178571	0.982143	0.0178571		0	1	0		0.0416667	0.958333	0.0416667		0	1	0
BTB-00090163	[C/G]	TOP		2	28215944		2	29124404		0.027778	0	0.9041	0.0959	1	1		0.982143	0.0178571	0.0178571		1	0	0		0.958333	0.0416667	0.0416667		1	0	0
BTB-00436473	[A/G]	TOP		10	84120931		10	86227018		0.027778	0	0.9041	0.0959	1	1		0.0178571	0.982143	0.0178571		0.0416667	0.958333	0.0416667		0	1	0		0	1	0
BTB-00442692	[T/C]	BOT		10	89923736		10	91503333		0.027778	0	0.9041	0.0959	1	1		0.0178571	0.982143	0.0178571		0	1	0		0.0416667	0.958333	0.0416667		0	1	0
BTB-00495415	[A/G]	TOP		12	52098655		12	52192653		0.027778	0	0.9041	0.0959	1	1		0.0178571	0.982143	0.0178571		0	1	0		0.0416667	0.958333	0.0416667		0	1	0
BTB-00885930	[A/C]	TOP		24	31478502		24	32246952		0.027778	0	0.9041	0.0959	1	1		0.0178571	0.982143	0.0178571		0	1	0		0.0416667	0.958333	0.0416667		0	1	0
BTB-01483102	[T/C]	BOT		4	23956551		4	25072742		0.027778	0	0.9041	0.0959	1	1		0.0178571	0.982143	0.0178571		0.0416667	0.958333	0.0416667		0	1	0		0	1	0
BTB-01539669	[T/C]	BOT		5	2038856		5	2748840		0.027778	0	0.9041	0.0959	1	1		0.0178571	0.982143	0.0178571		0	1	0		0.0416667	0.958333	0.0416667		0	1	0
BTB-01648341	[A/G]	TOP		1	105387594		0	0		0.027778	0	0.9041	0.0959	1	1		0.0178571	0.982143	0.0178571		0	1	0		0.0416667	0.958333	0.0416667		0	1	0
BTB-01772837	[A/G]	TOP		7	106340772		7	104910860		0.027778	0	0.9041	0.0959	1	1		0.0178571	0.982143	0.0178571		0	1	0		0.0416667	0.958333	0.0416667		0	1	0
BTB-01908179	[T/C]	BOT		17	9226268		17	9897090		0.027778	0	0.9041	0.0959	1	1		0.0178571	0.982143	0.0178571		0.0416667	0.958333	0.0416667		0	1	0		0	1	0
Hapmap26240-BTA-86641	[A/G]	TOP		7	50828600		7	48475188		0.027778	0	0.9041	0.0959	1	1		0.0178571	0.982143	0.0178571		0	1	0		0.0416667	0.958333	0.0416667		0	1	0
Hapmap30330-BTA-164073	[A/G]	TOP		13	45032736		13	44922903		0.027778	0	0.9041	0.0959	1	1		0.0178571	0.982143	0.0178571		0	1	0		0.0416667	0.958333	0.0416667		0	1	0
Hapmap30881-BTA-159706	[T/C]	BOT		6	3994395		6	3939136		0.027778	0	0.9041	0.0959	1	1		0.0178571	0.982143	0.0178571		0.0416667	0.958333	0.0416667		0	1	0		0	1	0
Hapmap31751-BTA-135547	[A/G]	TOP		21	5503392		21	3985755		0.027778	0	0.9041	0.0959	1	1		0.982143	0.0178571	0.0178571		0.958333	0.0416667	0.0416667		1	0	0		1	0	0
Hapmap35811-SCAFFOLD290938_3570	[T/C]	BOT		9	62591320		0	0		0.027778	0	0.9041	0.0959	1	1		0.0178571	0.982143	0.0178571		0	1	0		0.0416667	0.958333	0.0416667		0	1	0
Hapmap39783-BTA-84049	[T/G]	BOT		9	68652498		9	69718441		0.027778	0	0.9041	0.0959	1	1		0.982143	0.0178571	0.0178571		1	0	0		0.958333	0.0416667	0.0416667		1	0	0
Hapmap40036-BTA-04610	[T/G]	BOT		21	9918220		21	8577052		0.027778	0	0.9041	0.0959	1	1		0.0178571	0.982143	0.0178571		0.0416667	0.958333	0.0416667		0	1	0		0	1	0
Hapmap42135-BTA-21541	[T/C]	BOT		13	22445369		13	21438875		0.027778	0	0.9041	0.0959	1	1		0.0178571	0.982143	0.0178571		0.0416667	0.958333	0.0416667		0	1	0		0	1	0
Hapmap42472-BTA-21372	[T/C]	BOT		2	76675977		2	80097532		0.027778	0	0.9041	0.0959	1	1		0.0178571	0.982143	0.0178571		0.0416667	0.958333	0.0416667		0	1	0		0	1	0
Hapmap42656-BTA-73551	[A/G]	TOP		5	51213449		5	55137439		0.027778	0	0.9041	0.0959	1	1		0.982143	0.0178571	0.0178571		0.958333	0.0416667	0.0416667		1	0	0		1	0	0
Hapmap46742-BTA-01253	[A/G]	TOP		13	55409520		13	55631071		0.027778	0	0.9041	0.0959	1	1		0.0178571	0.982143	0.0178571		0	1	0		0.0416667	0.958333	0.0416667		0	1	0
Hapmap47201-BTA-121648	[T/C]	BOT		4	92331760		4	94709605		0.027778	0	0.9041	0.0959	1	1		0.0178571	0.982143	0.0178571		0.0416667	0.958333	0.0416667		0	1	0		0	1	0
Hapmap47504-BTA-111690	[T/C]	BOT		17	11231535		17	11990811		0.027778	0	0.9041	0.0959	1	1		0.0178571	0.982143	0.0178571		0.0416667	0.958333	0.0416667		0	1	0		0	1	0
Hapmap48054-BTA-69366	[T/C]	BOT		3	108033653		3	114496065		0.027778	0	0.9041	0.0959	1	1		0.0178571	0.982143	0.0178571		0.0416667	0.958333	0.0416667		0	1	0		0	1	0
Hapmap48171-BTA-106952	[T/C]	BOT		23	35568450		23	36084912		0.027778	0	0.9041	0.0959	1	1		0.0178571	0.982143	0.0178571		0.0416667	0.958333	0.0416667		0	1	0		0	1	0
Hapmap49510-BTA-17452	[A/G]	TOP		1	63372417		1	63668302		0.027778	0	0.9041	0.0959	1	1		0.0178571	0.982143	0.0178571		0.0416667	0.958333	0.0416667		0	1	0		0	1	0
Hapmap49798-BTA-92389	[A/G]	TOP		3	35113194		3	37694260		0.027778	0	0.9041	0.0959	1	1		0.0178571	0.982143	0.0178571		0	1	0		0.0416667	0.958333	0.0416667		0	1	0
Hapmap49806-BTA-95003	[T/C]	BOT		17	15740680		17	16487853		0.027778	0	0.9041	0.0959	1	1		0.0178571	0.982143	0.0178571		0.0416667	0.958333	0.0416667		0	1	0		0	1	0
Hapmap51484-BTA-69114	[A/G]	TOP		3	102849379		3	109186954		0.027778	0	0.9041	0.0959	1	1		0.0178571	0.982143	0.0178571		0	1	0		0.0416667	0.958333	0.0416667		0	1	0
Hapmap51986-BTA-84173	[T/C]	BOT		9	72331851		9	73425019		0.027778	0	0.9041	0.0959	1	1		0.0178571	0.982143	0.0178571		0.0416667	0.958333	0.0416667		0	1	0		0	1	0
Hapmap53805-rs29012784	[T/C]	BOT		13	69248366		13	69245364		0.027778	0	0.9041	0.0959	1	1		0.982143	0.0178571	0.0178571		0.958333	0.0416667	0.0416667		1	0	0		1	0	0
Hapmap55600-rs29021810	[A/G]	TOP		17	57914284		17	58605237		0.027778	0	0.9041	0.0959	1	1		0.0178571	0.982143	0.0178571		0.0416667	0.958333	0.0416667		0	1	0		0	1	0
Hapmap56957-ss46526454	[T/C]	BOT		19	42902904		19	12597		0.027778	0	0.9041	0.0959	1	1		0.0178571	0.982143	0.0178571		0	1	0		0.0416667	0.958333	0.0416667		0	1	0
Hapmap57288-ss46526584	[A/G]	TOP		12	90621015		12	84770684		0.027778	0	0.9041	0.0959	1	1		0.0178571	0.982143	0.0178571		0.0416667	0.958333	0.0416667		0	1	0		0	1	0
INRA-217	[T/G]	BOT		3	35210179		3	37819384		0.027778	0	0.9041	0.0959	1	1		0.0178571	0.982143	0.0178571		0	1	0		0.0416667	0.958333	0.0416667		0	1	0
UA-IFASA-959	[T/C]	BOT		6	52394411		6	52326213		0.027778	0	0.9041	0.0959	1	1		0.0178571	0.982143	0.0178571		0.0416667	0.958333	0.0416667		0	1	0		0	1	0
ARS-BFGL-NGS-10056	[T/C]	BOT		26	5315170		26	5128408		0.027778	0	0.9041	0.0959	1	1		0.0185185	0.981481	0.0185185		0	1	0		0.0416667	0.958333	0.0416667		0	1	0
ARS-BFGL-NGS-101953	[A/C]	TOP		19	35191657		19	35627984		0.030303	0	0.9041	0.0959	1	1		0.0185185	0.981481	0.0185185		0.0454545	0.954545	0.0454545		0	1	0		0	1	0
ARS-BFGL-NGS-11173	[T/C]	BOT		5	87539543		5	93640403		0.030303	0	0.9041	0.0959	1	1		0.981481	0.0185185	0.0185185		0.954545	0.0454545	0.0454545		1	0	0		1	0	0
ARS-BFGL-NGS-113318	[T/C]	BOT		N/A	N/A		3	16791053		0.027778	0	0.9041	0.0959	1	1		0.0185185	0.981481	0.0185185		0	1	0		0.0416667	0.958333	0.0416667		0	1	0
ARS-BFGL-NGS-118771	[T/C]	BOT		N/A	N/A		3	37201333		0.030303	0	0.9041	0.0959	1	1		0.0185185	0.981481	0.0185185		0.0454545	0.954545	0.0454545		0	1	0		0	1	0
ARS-BFGL-NGS-12282	[T/C]	BOT		11	88669116		11	91462273		0.030303	0	0.9041	0.0959	1	1		0.0185185	0.981481	0.0185185		0	1	0		0.0454545	0.954545	0.0454545		0	1	0
ARS-BFGL-NGS-24811	[A/G]	TOP		1	145258083		1	146630818		0.027778	0	0.9041	0.0959	1	1		0.0185185	0.981481	0.0185185		0.0416667	0.958333	0.0416667		0	1	0		0	1	0
ARS-BFGL-NGS-25564	[A/G]	TOP		8	49160774		8	51212486		0.030303	0	0.9041	0.0959	1	1		0.0185185	0.981481	0.0185185		0	1	0		0.0454545	0.954545	0.0454545		0	1	0
ARS-BFGL-NGS-31952	[A/G]	TOP		3	81472159		3	87102164		0.027778	0	0.9041	0.0959	1	1		0.0185185	0.981481	0.0185185		0	1	0		0.0416667	0.958333	0.0416667		0	1	0
ARS-BFGL-NGS-40746	[A/G]	TOP		19	11998872		19	10997446		0.027778	0	0.9041	0.0959	1	1		0.0185185	0.981481	0.0185185		0.0416667	0.958333	0.0416667		0	1	0		0	1	0
ARS-BFGL-NGS-43407	[A/G]	TOP		5	104426051		5	110911479		0.027778	0	0.9041	0.0959	1	1		0.0185185	0.981481	0.0185185		0	1	0		0.0416667	0.958333	0.0416667		0	1	0
ARS-BFGL-NGS-43453	[A/G]	TOP		8	42696770		8	44658986		0.030303	0	0.9041	0.0959	1	1		0.0185185	0.981481	0.0185185		0.0454545	0.954545	0.0454545		0	1	0		0	1	0
ARS-BFGL-NGS-4905	[T/C]	BOT		22	61040701		3	127465651		0.030303	0	0.9041	0.0959	1	1		0.0185185	0.981481	0.0185185		0.0454545	0.954545	0.0454545		0	1	0		0	1	0
ARS-BFGL-NGS-54947	[T/C]	BOT		18	24597453		18	24093138		0.030303	0	0.9041	0.0959	1	1		0.981481	0.0185185	0.0185185		0.954545	0.0454545	0.0454545		1	0	0		1	0	0
ARS-BFGL-NGS-68301	[A/G]	TOP		21	65690099		21	64261894		0.030303	0	0.9041	0.0959	1	1		0.0185185	0.981481	0.0185185		0.0454545	0.954545	0.0454545		0	1	0		0	1	0
ARS-BFGL-NGS-83586	[A/C]	TOP		26	51107888		26	51203716		0.027778	0	0.9041	0.0959	1	1		0.981481	0.0185185	0.0185185		0.958333	0.0416667	0.0416667		1	0	0		1	0	0
ARS-BFGL-NGS-96822	[T/C]	BOT		29	9157256		29	9446047		0.027778	0	0.9041	0.0959	1	1		0.0185185	0.981481	0.0185185		0	1	0		0.0416667	0.958333	0.0416667		0	1	0
BTA-06829-rs29021186	[T/G]	BOT		7	61844595		7	59277387		0.030303	0	0.9041	0.0959	1	1		0.0185185	0.981481	0.0185185		0	1	0		0.0454545	0.954545	0.0454545		0	1	0
BTB-00691811	[A/G]	TOP		4	115775029		4	119244437		0.030303	0	0.9041	0.0959	1	1		0.0185185	0.981481	0.0185185		0	1	0		0.0454545	0.954545	0.0454545		0	1	0
BTB-01140405	[T/G]	BOT		24	10890316		24	11150571		0.030303	0	0.9041	0.0959	1	1		0.0185185	0.981481	0.0185185		0	1	0		0.0454545	0.954545	0.0454545		0	1	0
BTB-01601529	[T/C]	BOT		6	66209350		6	66934703		0.030303	0	0.9041	0.0959	1	1		0.0185185	0.981481	0.0185185		0.0454545	0.954545	0.0454545		0	1	0		0	1	0
Hapmap23397-BTA-133598	[T/G]	BOT		2	9521997		2	10092610		0.030303	0	0.9041	0.0959	1	1		0.0185185	0.981481	0.0185185		0.0454545	0.954545	0.0454545		0	1	0		0	1	0
Hapmap31522-BTA-162970	[A/G]	TOP		7	67742899		7	65535989		0.030303	0	0.9041	0.0959	1	1		0.0185185	0.981481	0.0185185		0.0454545	0.954545	0.0454545		0	1	0		0	1	0
Hapmap32329-BTA-147054	[T/C]	BOT		21	33893499		21	3797		0.027778	0	0.9041	0.0959	1	1		0.0185185	0.981481	0.0185185		0.0416667	0.958333	0.0416667		0	1	0		0	1	0
Hapmap38936-BTA-119969	[A/C]	TOP		25	22320002		25	23247009		0.030303	0	0.9041	0.0959	1	1		0.0185185	0.981481	0.0185185		0.0454545	0.954545	0.0454545		0	1	0		0	1	0
Hapmap40333-BTA-10479	[A/G]	TOP		18	10994466		18	10221314		0.027778	0	0.9041	0.0959	1	1		0.0185185	0.981481	0.0185185		0.0416667	0.958333	0.0416667		0	1	0		0	1	0
Hapmap48901-BTA-80577	[T/C]	BOT		7	108478047		7	107734713		0.027778	0	0.9041	0.0959	1	1		0.0185185	0.981481	0.0185185		0.0416667	0.958333	0.0416667		0	1	0		0	1	0
Hapmap50634-BTA-26738	[A/G]	TOP		1	36595968		1	37438185		0.030303	0	0.9041	0.0959	1	1		0.0185185	0.981481	0.0185185		0	1	0		0.0454545	0.954545	0.0454545		0	1	0
Hapmap58536-rs29018693	[A/G]	TOP		10	42796747		10	42826870		0.027778	0	0.9041	0.0959	1	1		0.0185185	0.981481	0.0185185		0	1	0		0.0416667	0.958333	0.0416667		0	1	0
Hapmap58993-rs29021212	[T/C]	BOT		6	14094866		6	13990004		0.030303	0	0.9041	0.0959	1	1		0.0185185	0.981481	0.0185185		0	1	0		0.0454545	0.954545	0.0454545		0	1	0
Hapmap60201-rs29018734	[A/G]	TOP		26	30940158		26	30933216		0.030303	0	0.9041	0.0959	1	1		0.0185185	0.981481	0.0185185		0	1	0		0.0454545	0.954545	0.0454545		0	1	0
UA-IFASA-8061	[T/C]	BOT		23	3581582		23	2904112		0.027778	0	0.9041	0.0959	1	1		0.0185185	0.981481	0.0185185		0	1	0		0.0416667	0.958333	0.0416667		0	1	0
ARS-BFGL-NGS-101700	[T/C]	BOT		12	10719656		12	9340069		0.033333	0	0.9041	0.0959	1	1		0.980769	0.0192308	0.0192308		0.95	0.05	0.05		1	0	0		1	0	0
ARS-BFGL-NGS-101811	[T/C]	BOT		4	117435804		4	120889471		0.030303	0	0.9041	0.0959	1	1		0.0192308	0.980769	0.0192308		0.0454545	0.954545	0.0454545		0	1	0		0	1	0
ARS-BFGL-NGS-109765	[A/G]	TOP		N/A	N/A		26	42765947		0.033333	0	0.9041	0.0959	1	1		0.0192308	0.980769	0.0192308		0.05	0.95	0.05		0	1	0		0	1	0
ARS-BFGL-NGS-112779	[A/G]	TOP		N/A	N/A		19	17338503		0.030303	0	0.9041	0.0959	1	1		0.0192308	0.980769	0.0192308		0.0454545	0.954545	0.0454545		0	1	0		0	1	0
ARS-BFGL-NGS-113479	[T/C]	BOT		N/A	N/A		6	61999923		0.030303	0	0.9041	0.0959	1	1		0.0192308	0.980769	0.0192308		0.0454545	0.954545	0.0454545		0	1	0		0	1	0
ARS-BFGL-NGS-34779	[T/C]	BOT		12	30146703		12	29933214		0.033333	0	0.9041	0.0959	1	1		0.0192308	0.980769	0.0192308		0.05	0.95	0.05		0	1	0		0	1	0
ARS-BFGL-NGS-47995	[T/A]	BOT		19	51816153		19	52695897		0.027778	0	0.9041	0.0959	1	1		0.980769	0.0192308	0.0192308		1	0	0		0.958333	0.0416667	0.0416667		1	0	0
ARS-BFGL-NGS-51490	[G/C]	BOT		5	16522966		5	18753377		0.030303	0	0.9041	0.0959	1	1		0.0192308	0.980769	0.0192308		0.0454545	0.954545	0.0454545		0	1	0		0	1	0
ARS-BFGL-NGS-54274	[T/C]	BOT		26	21288645		26	21694340		0.033333	0	0.9041	0.0959	1	1		0.0192308	0.980769	0.0192308		0.05	0.95	0.05		0	1	0		0	1	0
ARS-BFGL-NGS-55900	[A/C]	TOP		7	43760646		7	41793927		0.030303	0	0.9041	0.0959	1	1		0.980769	0.0192308	0.0192308		0.954545	0.0454545	0.0454545		1	0	0		1	0	0
ARS-BFGL-NGS-62939	[T/C]	BOT		7	73619490		7	71325885		0.027778	0	0.9041	0.0959	1	1		0.0192308	0.980769	0.0192308		0.0416667	0.958333	0.0416667		0	1	0		0	1	0
BTA-23055-no-rs	[C/G]	TOP		15	68641210		15	67670465		0.027778	0	0.9041	0.0959	1	1		0.980769	0.0192308	0.0192308		0.958333	0.0416667	0.0416667		1	0	0		1	0	0
BTB-00392969	[A/C]	TOP		9	55802932		9	57413566		0.030303	0	0.9041	0.0959	1	1		0.0192308	0.980769	0.0192308		0.0454545	0.954545	0.0454545		0	1	0		0	1	0
BTB-00518930	[A/T]	TOP		13	34684941		13	34303944		0.030303	0	0.9041	0.0959	1	1		0.0192308	0.980769	0.0192308		0.0454545	0.954545	0.0454545		0	1	0		0	1	0
BTB-00633305	[A/G]	TOP		16	34560428		16	31108918		0.033333	0	0.9041	0.0959	1	1		0.0192308	0.980769	0.0192308		0.05	0.95	0.05		0	1	0		0	1	0
BTB-01738922	[T/C]	BOT		27	15202709		27	17459878		0.033333	0	0.9041	0.0959	1	1		0.0192308	0.980769	0.0192308		0.05	0.95	0.05		0	1	0		0	1	0
BTB-01794883	[A/G]	TOP		13	43707745		0	0		0.033333	0	0.9041	0.0959	1	1		0.0192308	0.980769	0.0192308		0.05	0.95	0.05		0	1	0		0	1	0
Hapmap42777-BTA-105321	[T/C]	BOT		3	65445867		3	69622628		0.027778	0	0.9041	0.0959	1	1		0.0192308	0.980769	0.0192308		0	1	0		0.0416667	0.958333	0.0416667		0	1	0
Hapmap47239-BTA-30570	[A/G]	TOP		X	117487434		0	0		0.027778	0	0.9041	0.0959	1	1		0.0192308	0.980769	0.0192308		0	1	0		0.0416667	0.958333	0.0416667		0	1	0
Hapmap49960-BTA-32159	[T/C]	BOT		13	30989687		13	30526913		0.030303	0	0.9041	0.0959	1	1		0.0192308	0.980769	0.0192308		0.0454545	0.954545	0.0454545		0	1	0		0	1	0
Hapmap60963-rs29015781	[T/G]	BOT		2	55998204		2	58185444		0.033333	0	0.9041	0.0959	1	1		0.0192308	0.980769	0.0192308		0.05	0.95	0.05		0	1	0		0	1	0
ARS-BFGL-BAC-23611	[T/A]	BOT		14	55612994		14	51242382		0.033333	0	0.9041	0.0959	1	1		0.02	0.98	0.02		0.05	0.95	0.05		0	1	0		0	1	0
ARS-BFGL-NGS-109485	[A/G]	TOP		11	97884816		11	101331975		0.027778	0	0.9041	0.0959	1	1		0.02	0.98	0.02		0	1	0		0.0416667	0.958333	0.0416667		0	1	0
ARS-BFGL-NGS-112268	[A/G]	TOP		N/A	N/A		4	80429747		0.027778	0	0.9041	0.0959	1	1		0.02	0.98	0.02		0	1	0		0.0416667	0.958333	0.0416667		0	1	0
ARS-BFGL-NGS-38851	[A/G]	TOP		20	62150836		20	65719277		0.033333	0	0.9041	0.0959	1	1		0.02	0.98	0.02		0.05	0.95	0.05		0	1	0		0	1	0
ARS-BFGL-NGS-4243	[T/C]	BOT		13	10966294		0	0		0.033333	0	0.9041	0.0959	1	1		0.02	0.98	0.02		0	1	0		0.05	0.95	0.05		0	1	0
ARS-BFGL-NGS-6317	[A/G]	TOP		17	29398648		17	30826255		0.037037	0	0.9041	0.0959	1	1		0.02	0.98	0.02		0.0555556	0.944444	0.0555556		0	1	0		0	1	0
ARS-BFGL-NGS-65484	[A/G]	TOP		26	23443384		0	0		0.027778	0	0.9041	0.0959	1	1		0.02	0.98	0.02		0.0416667	0.958333	0.0416667		0	1	0		0	1	0
ARS-BFGL-NGS-73680	[A/G]	TOP		8	1047065		8	908000		0.037037	0	0.9041	0.0959	1	1		0.02	0.98	0.02		0	1	0		0.0555556	0.944444	0.0555556		0	1	0
ARS-BFGL-NGS-93474	[T/G]	BOT		20	58528115		20	62024818		0.027778	0	0.9041	0.0959	1	1		0.02	0.98	0.02		0	1	0		0.0416667	0.958333	0.0416667		0	1	0
BTA-111161-no-rs	[A/C]	TOP		1	92495958		1	94216216		0.037037	0	0.9041	0.0959	1	1		0.02	0.98	0.02		0.0555556	0.944444	0.0555556		0	1	0		0	1	0
BTA-28961-no-rs	[T/C]	BOT		8	93582289		8	0		0.033333	0	0.9041	0.0959	1	1		0.02	0.98	0.02		0.05	0.95	0.05		0	1	0		0	1	0
BTA-29651-no-rs	[T/A]	BOT		6	96716649		6	98421267		0.033333	0	0.9041	0.0959	1	1		0.98	0.02	0.02		1	0	0		0.95	0.05	0.05		1	0	0
BTA-50706-no-rs	[T/A]	BOT		20	49190161		20	51879938		0.033333	0	0.9041	0.0959	1	1		0.02	0.98	0.02		0.05	0.95	0.05		0	1	0		0	1	0
BTA-68496-no-rs	[A/C]	TOP		3	82113195		3	87783883		0.033333	0	0.9041	0.0959	1	1		0.02	0.98	0.02		0.05	0.95	0.05		0	1	0		0	1	0
BTB-00099725	[A/G]	TOP		2	57449775		2	59901005		0.033333	0	0.9041	0.0959	1	1		0.02	0.98	0.02		0.05	0.95	0.05		0	1	0		0	1	0
BTB-00446095	[A/C]	TOP		10	94309632		10	96012492		0.037037	0	0.9041	0.0959	1	1		0.02	0.98	0.02		0	1	0		0.0555556	0.944444	0.0555556		0	1	0
BTB-01066167	[T/C]	BOT		4	53400639		4	55327035		0.030303	0	0.9041	0.0959	1	1		0.02	0.98	0.02		0	1	0		0.0454545	0.954545	0.0454545		0	1	0
Hapmap23255-BTC-073028	[T/G]	BOT		14	27231200		14	25364674		0.030303	0	0.9041	0.0959	1	1		0.02	0.98	0.02		0.0454545	0.954545	0.0454545		0	1	0		0	1	0
Hapmap30566-BTA-151869	[A/G]	TOP		28	40191764		28	39724538		0.037037	0	0.9041	0.0959	1	1		0.02	0.98	0.02		0	1	0		0.0555556	0.944444	0.0555556		0	1	0
Hapmap40239-BTA-20881	[A/C]	TOP		14	33999209		14	33321031		0.033333	0	0.9041	0.0959	1	1		0.02	0.98	0.02		0	1	0		0.05	0.95	0.05		0	1	0
Hapmap43129-BTA-105623	[T/C]	BOT		3	40534231		3	43284601		0.033333	0	0.9041	0.0959	1	1		0.02	0.98	0.02		0.05	0.95	0.05		0	1	0		0	1	0
Hapmap43942-BTA-78671	[T/C]	BOT		7	26782485		7	24494459		0.030303	0	0.9041	0.0959	1	1		0.02	0.98	0.02		0.0454545	0.954545	0.0454545		0	1	0		0	1	0
Hapmap45612-BTA-28859	[G/C]	BOT		9	79191994		9	80520855		0.033333	0	0.9041	0.0959	1	1		0.98	0.02	0.02		0.95	0.05	0.05		1	0	0		1	0	0
Hapmap48608-BTA-111028	[A/G]	TOP		20	49810675		20	52535573		0.033333	0	0.9041	0.0959	1	1		0.02	0.98	0.02		0.05	0.95	0.05		0	1	0		0	1	0
Hapmap51730-BTA-44937	[T/C]	BOT		19	27643677		19	27388808		0.037037	0	0.9041	0.0959	1	1		0.02	0.98	0.02		0.0555556	0.944444	0.0555556		0	1	0		0	1	0
Hapmap53890-rs29021221	[A/G]	TOP		24	6711598		24	6736380		0.033333	0	0.9041	0.0959	1	1		0.02	0.98	0.02		0.05	0.95	0.05		0	1	0		0	1	0
UA-IFASA-8615	[A/G]	TOP		14	31708200		14	29961480		0.030303	0	0.9041	0.0959	1	1		0.02	0.98	0.02		0.0454545	0.954545	0.0454545		0	1	0		0	1	0
ARS-BFGL-NGS-119288	[A/G]	TOP		N/A	N/A		24	31298213		0.289141	0.320025	0.899388	0.100612	1	1		0.185185	0.814815	0.185185		0.409091	0.590909	0.409091		0.0416667	0.958333	0.0416667		0	1	0
ARS-BFGL-NGS-36545	[A/C]	TOP		17	73627135		17	74876512		0.463384	0.613079	0.89804	0.10196	1	1		0.296296	0.703704	0.296296		0.0416667	0.958333	0.0416667		0.681818	0.318182	0.318182		0	1	0
BTB-01886436	[A/G]	TOP		13	5907819		13	5794152		0.661157	0.825397	0.895676	0.104324	1	1		0.769231	0.230769	0.230769		0.909091	0.0909091	0.0909091		0.909091	0.0909091	0.0909091		0	1	0
ARS-BFGL-NGS-36474	[T/C]	BOT		22	48663639		22	49154443		0.520833	0.603478	0.892965	0.107035	1	1		0.375	0.625	0.375		0.125	0.875	0.125		0.75	0.25	0.25		0	1	0
ARS-BFGL-NGS-115426	[A/G]	TOP		N/A	N/A		25	34502503		0.59375	0.731503	0.883981	0.116019	1	1		0.821429	0.178571	0.178571		1	0	0		0.875	0.125	0.125		0.125	0.875	0.125
Hapmap49066-BTA-16330	[T/C]	BOT		21	43613357		21	44164939		0.590278	0.781074	0.87906	0.12094	1	1		0.410714	0.589286	0.410714		0.875	0.125	0.125		0.0833333	0.916667	0.0833333		0	1	0
ARS-BFGL-NGS-110341	[A/G]	TOP		N/A	N/A		5	37930355		0.664141	0.874359	0.865187	0.134813	1	1		0.203704	0.796296	0.203704		0.0833333	0.916667	0.0833333		0.0454545	0.954545	0.0454545		1	0	0
Hapmap30095-BTC-006664	[T/C]	BOT		14	9125857		14	7526148		0.664141	0.874359	0.865187	0.134813	1	1		0.796296	0.203704	0.203704		0.916667	0.0833333	0.0833333		0.954545	0.0454545	0.0454545		0	1	0
BTB-01205768	[T/C]	BOT		8	81152983		8	83952465		0.520833	0.579627	0.857041	0.142959	1	1		0.160714	0.839286	0.160714		0.125	0.875	0.125		0	1	0		0.75	0.25	0.25
ARS-BFGL-NGS-104311	[T/C]	BOT		16	58431049		16	54514432		0.571212	0.790311	0.855282	0.144718	1	1		0.64	0.36	0.36		0.954545	0.0454545	0.0454545		0.15	0.85	0.15		1	0	0
ARS-BFGL-NGS-31610	[T/G]	BOT		13	38462778		13	38111244		0.060606	0.047619	0.854047	0.145953	1	1		0.037037	0.962963	0.037037		0	1	0		0.0909091	0.909091	0.0909091		0	1	0
ARS-BFGL-NGS-4503	[T/C]	BOT		1	68307813		1	68801602		0.060606	0.047619	0.854047	0.145953	1	1		0.037037	0.962963	0.037037		0.0909091	0.909091	0.0909091		0	1	0		0	1	0
ARS-BFGL-NGS-59390	[T/C]	BOT		7	97691853		7	96598217		0.060606	0.047619	0.854047	0.145953	1	1		0.962963	0.037037	0.037037		0.909091	0.0909091	0.0909091		1	0	0		1	0	0
BTB-01207331	[T/C]	BOT		7	42872963		7	40858771		0.060606	0.047619	0.854047	0.145953	1	1		0.037037	0.962963	0.037037		0	1	0		0.0909091	0.909091	0.0909091		0	1	0
BTB-00873571	[T/C]	BOT		23	47511124		23	48567946		0.060606	0.047619	0.854047	0.145953	1	1		0.0384615	0.961538	0.0384615		0.0909091	0.909091	0.0909091		0	1	0		0	1	0
ARS-BFGL-NGS-13728	[T/C]	BOT		5	118708739		5	124783490		0.060606	0.047619	0.854047	0.145953	1	1		0.04	0.96	0.04		0.0909091	0.909091	0.0909091		0	1	0		0	1	0
BTB-01451979	[T/C]	BOT		3	68794776		3	73329640		0.060606	0.047619	0.854047	0.145953	1	1		0.04	0.96	0.04		0.0909091	0.909091	0.0909091		0	1	0		0	1	0
ARS-BFGL-NGS-1094	[A/G]	TOP		12	52353075		12	52446037		0.310185	0.283582	0.853384	0.146616	1	1		0.214286	0.785714	0.214286		0.416667	0.583333	0.416667		0.0833333	0.916667	0.0833333		0	1	0
ARS-BFGL-NGS-106641	[A/G]	TOP		10	81596602		10	83523843		0.347222	0.417143	0.853383	0.146617	1	1		0.222222	0.777778	0.222222		0.5	0.5	0.5		0.0416667	0.958333	0.0416667		0	1	0
ARS-BFGL-NGS-10346	[T/C]	BOT		17	12567376		17	13349026		0.333333	0.428571	0.846626	0.153374	1	1		0.928571	0.0714286	0.0714286		1	0	0		1	0	0		0.5	0.5	0.5
ARS-BFGL-NGS-103565	[T/C]	BOT		1	147467962		1	148677100		0.333333	0.428571	0.846626	0.153374	1	1		0.0714286	0.928571	0.0714286		0	1	0		0	1	0		0.5	0.5	0.5
ARS-BFGL-NGS-103784	[A/G]	TOP		13	39137454		13	38804723		0.333333	0.428571	0.846626	0.153374	1	1		0.0714286	0.928571	0.0714286		0	1	0		0	1	0		0.5	0.5	0.5
ARS-BFGL-NGS-10457	[T/C]	BOT		16	35868158		16	32423283		0.333333	0.428571	0.846626	0.153374	1	1		0.0714286	0.928571	0.0714286		0	1	0		0	1	0		0.5	0.5	0.5
ARS-BFGL-NGS-22216	[A/G]	TOP		20	59182687		20	62681625		0.333333	0.428571	0.846626	0.153374	1	1		0.928571	0.0714286	0.0714286		1	0	0		1	0	0		0.5	0.5	0.5
ARS-BFGL-NGS-33447	[T/C]	BOT		19	13313876		19	12334728		0.333333	0.428571	0.846626	0.153374	1	1		0.0714286	0.928571	0.0714286		0	1	0		0	1	0		0.5	0.5	0.5
ARS-BFGL-NGS-39972	[T/C]	BOT		7	67011046		7	64841966		0.333333	0.428571	0.846626	0.153374	1	1		0.0714286	0.928571	0.0714286		0	1	0		0	1	0		0.5	0.5	0.5
ARS-BFGL-NGS-41546	[A/C]	TOP		13	78614384		13	78895908		0.333333	0.428571	0.846626	0.153374	1	1		0.0714286	0.928571	0.0714286		0	1	0		0	1	0		0.5	0.5	0.5
ARS-BFGL-NGS-57210	[A/G]	TOP		15	32637662		15	30673889		0.333333	0.428571	0.846626	0.153374	1	1		0.0714286	0.928571	0.0714286		0	1	0		0	1	0		0.5	0.5	0.5
ARS-BFGL-NGS-95516	[A/G]	TOP		1	71229187		1	71778150		0.333333	0.428571	0.846626	0.153374	1	1		0.0714286	0.928571	0.0714286		0	1	0		0	1	0		0.5	0.5	0.5
BTA-118119-no-rs	[T/C]	BOT		6	86380834		6	87396453		0.333333	0.428571	0.846626	0.153374	1	1		0.928571	0.0714286	0.0714286		1	0	0		1	0	0		0.5	0.5	0.5
BTA-63935-no-rs	[T/C]	BOT		28	8105051		28	6538370		0.333333	0.428571	0.846626	0.153374	1	1		0.0714286	0.928571	0.0714286		0	1	0		0	1	0		0.5	0.5	0.5
BTA-95676-no-rs	[A/G]	TOP		1	101977997		1	103659498		0.333333	0.428571	0.846626	0.153374	1	1		0.928571	0.0714286	0.0714286		1	0	0		1	0	0		0.5	0.5	0.5
BTB-00503845	[A/C]	TOP		12	70163625		12	68916936		0.333333	0.428571	0.846626	0.153374	1	1		0.0714286	0.928571	0.0714286		0	1	0		0	1	0		0.5	0.5	0.5
BTB-00639914	[T/C]	BOT		1	64322900		1	64670141		0.333333	0.428571	0.846626	0.153374	1	1		0.928571	0.0714286	0.0714286		1	0	0		1	0	0		0.5	0.5	0.5
Hapmap36613-SCAFFOLD286685_4525	[T/C]	BOT		16	23703210		16	22165312		0.333333	0.428571	0.846626	0.153374	1	1		0.0714286	0.928571	0.0714286		0	1	0		0	1	0		0.5	0.5	0.5
Hapmap40151-BTA-94687	[A/C]	TOP		6	56188532		6	56495043		0.333333	0.428571	0.846626	0.153374	1	1		0.0714286	0.928571	0.0714286		0	1	0		0	1	0		0.5	0.5	0.5
Hapmap41607-BTA-64762	[A/G]	TOP		28	12683164		28	11217299		0.333333	0.428571	0.846626	0.153374	1	1		0.0714286	0.928571	0.0714286		0	1	0		0	1	0		0.5	0.5	0.5
Hapmap43105-BTA-94147	[T/C]	BOT		11	46363109		11	48201394		0.333333	0.428571	0.846626	0.153374	1	1		0.0714286	0.928571	0.0714286		0	1	0		0	1	0		0.5	0.5	0.5
Hapmap43828-BTA-28993	[A/G]	TOP		7	39060855		7	37029643		0.333333	0.428571	0.846626	0.153374	1	1		0.0714286	0.928571	0.0714286		0	1	0		0	1	0		0.5	0.5	0.5
Hapmap49908-BTA-20502	[A/G]	TOP		1	139473241		1	140169251		0.333333	0.428571	0.846626	0.153374	1	1		0.0714286	0.928571	0.0714286		0	1	0		0	1	0		0.5	0.5	0.5
Hapmap59394-rs29023442	[T/C]	BOT		5	1985730		5	2100108		0.333333	0.428571	0.846626	0.153374	1	1		0.0714286	0.928571	0.0714286		0	1	0		0	1	0		0.5	0.5	0.5
ARS-BFGL-NGS-99459	[A/G]	TOP		5	107403824		5	113775569		0.333333	0.428571	0.846626	0.153374	1	1		0.0740741	0.925926	0.0740741		0	1	0		0	1	0		0.5	0.5	0.5
ARS-BFGL-NGS-111432	[A/G]	TOP		N/A	N/A		16	39610733		0.333333	0.428571	0.846626	0.153374	1	1		0.08	0.92	0.08		0	1	0		0	1	0		0.5	0.5	0.5
ARS-BFGL-NGS-115983	[T/C]	BOT		N/A	N/A		8	116391888		0.333333	0.428571	0.846626	0.153374	1	1		0.08	0.92	0.08		0	1	0		0	1	0		0.5	0.5	0.5
BTA-110665-no-rs	[A/G]	TOP		N/A	N/A		6	111508077		0.506944	0.663405	0.842453	0.157547	1	1		0.875	0.125	0.125		1	0	0		0.958333	0.0416667	0.0416667		0.25	0.75	0.25
ARS-BFGL-BAC-43754	[A/G]	TOP		25	17938228		25	18945067		0.25	0.347826	0.841595	0.158405	1	1		0.160714	0.839286	0.160714		0.375	0.625	0.375		0	1	0		0	1	0
Hapmap57012-rs29019338	[A/G]	TOP		X	22216340		X	12135332		0.583333	0.869565	0.834642	0.165358	1	1		0.388889	0.611111	0.388889		0	1	0		0.875	0.125	0.125		0	1	0
BTA-15933-no-rs	[A/G]	TOP		11	35529749		11	37046080		0.313131	0.275696	0.833917	0.166083	1	1		0.777778	0.222222	0.222222		0.909091	0.0909091	0.0909091		0.583333	0.416667	0.416667		1	0	0
BTB-00951576	[A/G]	TOP		27	11302251		27	13367193		0.313131	0.275696	0.833917	0.166083	1	1		0.222222	0.777778	0.222222		0.0909091	0.909091	0.0909091		0.416667	0.583333	0.416667		0	1	0
ARS-BFGL-NGS-111594	[T/G]	BOT		N/A	N/A		13	25771783		0.583333	0.857143	0.810257	0.189743	1	1		0.125	0.875	0.125		0	1	0		0	1	0		0.875	0.125	0.125
ARS-BFGL-NGS-113764	[A/C]	TOP		N/A	N/A		24	33228289		0.583333	0.857143	0.810257	0.189743	1	1		0.875	0.125	0.125		1	0	0		1	0	0		0.125	0.875	0.125
ARS-BFGL-NGS-114856	[T/G]	BOT		N/A	N/A		3	91433937		0.583333	0.857143	0.810257	0.189743	1	1		0.875	0.125	0.125		1	0	0		1	0	0		0.125	0.875	0.125
ARS-BFGL-NGS-116850	[A/G]	TOP		N/A	N/A		2	124785385		0.583333	0.857143	0.810257	0.189743	1	1		0.125	0.875	0.125		0	1	0		0	1	0		0.875	0.125	0.125
ARS-BFGL-NGS-117573	[T/C]	BOT		N/A	N/A		24	59918345		0.583333	0.857143	0.810257	0.189743	1	1		0.875	0.125	0.125		1	0	0		1	0	0		0.125	0.875	0.125
ARS-BFGL-NGS-22500	[T/C]	BOT		13	79032255		13	79317883		0.583333	0.857143	0.810257	0.189743	1	1		0.125	0.875	0.125		0	1	0		0	1	0		0.875	0.125	0.125
ARS-BFGL-NGS-22837	[A/G]	TOP		10	17311138		10	17583452		0.583333	0.857143	0.810257	0.189743	1	1		0.125	0.875	0.125		0	1	0		0	1	0		0.875	0.125	0.125
ARS-BFGL-NGS-28865	[A/C]	TOP		3	28350722		3	30712194		0.583333	0.857143	0.810257	0.189743	1	1		0.875	0.125	0.125		1	0	0		1	0	0		0.125	0.875	0.125
ARS-BFGL-NGS-29544	[T/C]	BOT		3	115630359		3	122458220		0.583333	0.857143	0.810257	0.189743	1	1		0.125	0.875	0.125		0	1	0		0	1	0		0.875	0.125	0.125
ARS-BFGL-NGS-3608	[T/C]	BOT		13	77730384		13	78011255		0.583333	0.857143	0.810257	0.189743	1	1		0.125	0.875	0.125		0	1	0		0	1	0		0.875	0.125	0.125
ARS-BFGL-NGS-38863	[T/G]	BOT		5	72300259		5	77202262		0.583333	0.857143	0.810257	0.189743	1	1		0.875	0.125	0.125		1	0	0		1	0	0		0.125	0.875	0.125
ARS-BFGL-NGS-74867	[A/G]	TOP		8	78556086		8	81394086		0.583333	0.857143	0.810257	0.189743	1	1		0.875	0.125	0.125		1	0	0		1	0	0		0.125	0.875	0.125
ARS-BFGL-NGS-91251	[T/C]	BOT		11	6076003		11	6208887		0.583333	0.857143	0.810257	0.189743	1	1		0.125	0.875	0.125		0	1	0		0	1	0		0.875	0.125	0.125
ARS-BFGL-NGS-95829	[A/G]	TOP		N/A	N/A		29	34168012		0.583333	0.857143	0.810257	0.189743	1	1		0.125	0.875	0.125		0	1	0		0	1	0		0.875	0.125	0.125
BTA-65379-no-rs	[T/C]	BOT		10	37459014		10	37249930		0.583333	0.857143	0.810257	0.189743	1	1		0.125	0.875	0.125		0	1	0		0	1	0		0.875	0.125	0.125
Hapmap44390-BTA-54545	[A/G]	TOP		22	42965301		22	43273158		0.583333	0.857143	0.810257	0.189743	1	1		0.875	0.125	0.125		1	0	0		1	0	0		0.125	0.875	0.125
Hapmap49984-BTA-40288	[A/G]	TOP		16	15984208		16	14157578		0.583333	0.857143	0.810257	0.189743	1	1		0.125	0.875	0.125		0	1	0		0	1	0		0.875	0.125	0.125
ARS-BFGL-NGS-119819	[A/G]	TOP		N/A	N/A		15	23077087		0.583333	0.857143	0.810257	0.189743	1	1		0.87037	0.12963	0.12963		1	0	0		1	0	0		0.125	0.875	0.125
BTB-00010021	[A/G]	TOP		1	24880710		1	24039671		0.583333	0.857143	0.810257	0.189743	1	1		0.87037	0.12963	0.12963		1	0	0		1	0	0		0.125	0.875	0.125
Hapmap52090-rs29022201	[T/G]	BOT		11	87201011		11	90032675		0.583333	0.857143	0.810257	0.189743	1	1		0.87037	0.12963	0.12963		1	0	0		1	0	0		0.125	0.875	0.125
BTB-00036683	[A/G]	TOP		1	86818418		1	88245891		0.30303	0.428571	0.807591	0.192409	1	1		0.814815	0.185185	0.185185		0.545455	0.454545	0.454545		1	0	0		1	0	0
BTB-00884001	[A/G]	TOP		24	28218879		24	28913452		0.30303	0.428571	0.807591	0.192409	1	1		0.185185	0.814815	0.185185		0.454545	0.545455	0.454545		0	1	0		0	1	0
ARS-BFGL-BAC-15732	[T/G]	BOT		13	50950127		13	51043313		0.30303	0.428571	0.807591	0.192409	1	1		0.2	0.8	0.2		0	1	0		0.454545	0.545455	0.454545		0	1	0
ARS-BFGL-NGS-4312	[A/G]	TOP		5	26911621		5	29696320		0.333333	0.4	0.805018	0.194982	1	1		0.0555556	0.944444	0.0555556		0	1	0		0	1	0		0.5	0.5	0.5
ARS-BFGL-NGS-5591	[A/G]	TOP		8	81220910		8	84019157		0.333333	0.4	0.805018	0.194982	1	1		0.944444	0.0555556	0.0555556		1	0	0		1	0	0		0.5	0.5	0.5
ARS-BFGL-NGS-88797	[T/G]	BOT		6	109182713		6	118267987		0.333333	0.4	0.805018	0.194982	1	1		0.0555556	0.944444	0.0555556		0	1	0		0	1	0		0.5	0.5	0.5
BTB-01585499	[A/G]	TOP		1	44922334		1	160887459		0.333333	0.4	0.805018	0.194982	1	1		0.0555556	0.944444	0.0555556		0	1	0		0	1	0		0.5	0.5	0.5
Hapmap31403-BTA-134024	[A/G]	TOP		2	62419480		2	65082162		0.333333	0.4	0.805018	0.194982	1	1		0.944444	0.0555556	0.0555556		1	0	0		1	0	0		0.5	0.5	0.5
Hapmap59218-rs29014793	[A/G]	TOP		2	27450149		2	28328099		0.333333	0.4	0.805018	0.194982	1	1		0.06	0.94	0.06		0	1	0		0	1	0		0.5	0.5	0.5
Hapmap60791-rs29018318	[A/C]	TOP		17	1970122		17	2072140		0.606061	0.645885	0.799091	0.200909	1	1		0.5	0.5	0.5		0.272727	0.727273	0.272727		0.875	0.125	0.125		0	1	0
ARS-BFGL-NGS-112701	[A/C]	TOP		N/A	N/A		7	60238951		0.5	0.714286	0.797376	0.202624	1	1		0.107143	0.892857	0.107143		0	1	0		0	1	0		0.75	0.25	0.25
ARS-BFGL-NGS-117824	[A/C]	TOP		N/A	N/A		6	104821429		0.5	0.714286	0.797376	0.202624	1	1		0.892857	0.107143	0.107143		1	0	0		1	0	0		0.25	0.75	0.25
ARS-BFGL-NGS-13527	[A/G]	TOP		29	2294521		29	2118128		0.5	0.714286	0.797376	0.202624	1	1		0.892857	0.107143	0.107143		1	0	0		1	0	0		0.25	0.75	0.25
ARS-BFGL-NGS-21750	[T/G]	BOT		10	68789694		10	70407328		0.5	0.714286	0.797376	0.202624	1	1		0.892857	0.107143	0.107143		1	0	0		1	0	0		0.25	0.75	0.25
ARS-BFGL-NGS-33634	[T/C]	BOT		26	36808909		26	36882152		0.5	0.714286	0.797376	0.202624	1	1		0.107143	0.892857	0.107143		0	1	0		0	1	0		0.75	0.25	0.25
ARS-BFGL-NGS-38621	[A/G]	TOP		1	7212793		1	7106053		0.5	0.714286	0.797376	0.202624	1	1		0.107143	0.892857	0.107143		0	1	0		0	1	0		0.75	0.25	0.25
BTB-01060160	[T/C]	BOT		11	32435013		11	33914082		0.5	0.714286	0.797376	0.202624	1	1		0.107143	0.892857	0.107143		0	1	0		0	1	0		0.75	0.25	0.25
Hapmap59591-rs29018854	[T/C]	BOT		5	61096824		5	65375215		0.5	0.714286	0.797376	0.202624	1	1		0.107143	0.892857	0.107143		0	1	0		0	1	0		0.75	0.25	0.25
BTA-52592-no-rs	[A/G]	TOP		21	57658018		21	57573487		0.5	0.714286	0.797376	0.202624	1	1		0.888889	0.111111	0.111111		1	0	0		1	0	0		0.25	0.75	0.25
Hapmap56966-ss46526654	[T/C]	BOT		2	108120531		2	111798062		0.5	0.714286	0.797376	0.202624	1	1		0.888889	0.111111	0.111111		1	0	0		1	0	0		0.25	0.75	0.25
BTB-00002687	[A/G]	TOP		1	4104195		1	3923164		0.5	0.714286	0.797376	0.202624	1	1		0.115385	0.884615	0.115385		0	1	0		0	1	0		0.75	0.25	0.25
BTB-01013350	[A/G]	TOP		29	24726149		29	25669028		0.5	0.714286	0.797376	0.202624	1	1		0.88	0.12	0.12		1	0	0		1	0	0		0.25	0.75	0.25
Hapmap42778-BTA-105679	[T/C]	BOT		2	115578336		2	119359941		0.444444	0.516798	0.775372	0.224628	1	1		0.296296	0.703704	0.296296		0.636364	0.363636	0.363636		0.0833333	0.916667	0.0833333		0	1	0
INRA-474	[T/C]	BOT		3	24336036		3	26245691		0.586806	0.810651	0.769017	0.230983	1	1		0.142857	0.857143	0.142857		0	1	0		0.0416667	0.958333	0.0416667		0.875	0.125	0.125
Hapmap34166-BES2_Contig374_1218	[A/G]	TOP		24	24961929		24	25721112		0.267361	0.286279	0.765336	0.234664	1	1		0.178571	0.821429	0.178571		0.375	0.625	0.375		0.0416667	0.958333	0.0416667		0	1	0
ARS-BFGL-NGS-2956	[A/G]	TOP		5	5012505		5	5294127		0.267361	0.286279	0.765336	0.234664	1	1		0.185185	0.814815	0.185185		0.0416667	0.958333	0.0416667		0.375	0.625	0.375		0	1	0
BTB-01053755	[A/G]	TOP		2	40313359		2	41630762		0.361111	0.371237	0.754823	0.245177	1	1		0.28	0.72	0.28		0.0833333	0.916667	0.0833333		0.5	0.5	0.5		0	1	0
ARS-BFGL-BAC-18253	[T/C]	BOT		15	3669413		15	2292162		0.506944	0.616438	0.743587	0.256413	1	1		0.0769231	0.923077	0.0769231		0	1	0		0.0416667	0.958333	0.0416667		0.75	0.25	0.25
ARS-BFGL-NGS-28728	[T/C]	BOT		25	23104348		25	24167974		0.268939	0.281078	0.734207	0.265793	1	1		0.185185	0.814815	0.185185		0.375	0.625	0.375		0.0454545	0.954545	0.0454545		0	1	0
ARS-BFGL-NGS-13725	[T/C]	BOT		1	139381706		1	140082293		0.21412	0.19906	0.717052	0.282948	1	1		0.142857	0.857143	0.142857		0.291667	0.708333	0.291667		0.0416667	0.958333	0.0416667		0	1	0
BTA-81053-no-rs	[C/G]	TOP		8	39910889		8	41868874		0.21412	0.19906	0.717052	0.282948	1	1		0.857143	0.142857	0.142857		0.958333	0.0416667	0.0416667		0.708333	0.291667	0.291667		1	0	0
ARS-BFGL-NGS-100331	[A/G]	TOP		28	7464549		28	5901145		0.21412	0.19906	0.717052	0.282948	1	1		0.851852	0.148148	0.148148		0.958333	0.0416667	0.0416667		0.708333	0.291667	0.291667		1	0	0
ARS-BFGL-NGS-72057	[T/C]	BOT		1	153144216		1	154903343		0.233796	0.157985	0.707463	0.292537	1	1		0.160714	0.839286	0.160714		0.291667	0.708333	0.291667		0.0833333	0.916667	0.0833333		0	1	0
ARS-BFGL-BAC-14274	[T/C]	BOT		11	44019482		11	45805674		0.333333	0.333333	0.700652	0.299348	1	1		0.0384615	0.961538	0.0384615		0	1	0		0	1	0		0.5	0.5	0.5
ARS-BFGL-NGS-10103	[T/C]	BOT		26	20012464		26	19141329		0.333333	0.333333	0.700652	0.299348	1	1		0.0384615	0.961538	0.0384615		0	1	0		0	1	0		0.5	0.5	0.5
ARS-BFGL-NGS-113265	[T/C]	BOT		N/A	N/A		10	16437277		0.333333	0.333333	0.700652	0.299348	1	1		0.0384615	0.961538	0.0384615		0	1	0		0	1	0		0.5	0.5	0.5
ARS-BFGL-NGS-13783	[A/G]	TOP		9	41072210		9	42422904		0.333333	0.333333	0.700652	0.299348	1	1		0.0384615	0.961538	0.0384615		0	1	0		0	1	0		0.5	0.5	0.5
ARS-BFGL-NGS-18313	[G/C]	BOT		11	63840544		0	0		0.333333	0.333333	0.700652	0.299348	1	1		0.0384615	0.961538	0.0384615		0	1	0		0	1	0		0.5	0.5	0.5
ARS-BFGL-NGS-39186	[A/G]	TOP		17	57284351		17	57846731		0.333333	0.333333	0.700652	0.299348	1	1		0.0384615	0.961538	0.0384615		0	1	0		0	1	0		0.5	0.5	0.5
ARS-BFGL-NGS-41387	[T/C]	BOT		11	104585187		11	108457254		0.333333	0.333333	0.700652	0.299348	1	1		0.961538	0.0384615	0.0384615		1	0	0		1	0	0		0.5	0.5	0.5
ARS-BFGL-NGS-84115	[A/G]	TOP		20	17532765		20	18866633		0.333333	0.333333	0.700652	0.299348	1	1		0.0384615	0.961538	0.0384615		0	1	0		0	1	0		0.5	0.5	0.5
BTA-111959-no-rs	[T/C]	BOT		13	47680091		13	47507512		0.333333	0.333333	0.700652	0.299348	1	1		0.961538	0.0384615	0.0384615		1	0	0		1	0	0		0.5	0.5	0.5
BTB-00391724	[T/C]	BOT		9	50535574		9	51929112		0.333333	0.333333	0.700652	0.299348	1	1		0.0384615	0.961538	0.0384615		0	1	0		0	1	0		0.5	0.5	0.5
Hapmap23501-BTA-155913	[T/G]	BOT		6	12383455		6	12295124		0.333333	0.333333	0.700652	0.299348	1	1		0.0384615	0.961538	0.0384615		0	1	0		0	1	0		0.5	0.5	0.5
Hapmap50202-BTA-106854	[T/C]	BOT		2	45026036		2	47074716		0.333333	0.333333	0.700652	0.299348	1	1		0.961538	0.0384615	0.0384615		1	0	0		1	0	0		0.5	0.5	0.5
Hapmap53981-rs29024347	[A/G]	TOP		22	45470576		22	45919861		0.333333	0.333333	0.700652	0.299348	1	1		0.0384615	0.961538	0.0384615		0	1	0		0	1	0		0.5	0.5	0.5
ARS-BFGL-NGS-23938	[T/C]	BOT		7	42788788		7	40774651		0.333333	0.333333	0.700652	0.299348	1	1		0.04	0.96	0.04		0	1	0		0	1	0		0.5	0.5	0.5
ARS-BFGL-NGS-2427	[A/G]	TOP		7	96844966		7	95791895		0.333333	0.333333	0.700652	0.299348	1	1		0.96	0.04	0.04		1	0	0		1	0	0		0.5	0.5	0.5
BTA-13329-rs29018291	[T/C]	BOT		13	26794140		13	26070158		0.333333	0.333333	0.700652	0.299348	1	1		0.04	0.96	0.04		0	1	0		0	1	0		0.5	0.5	0.5
BTB-00179180	[A/C]	TOP		4	41657868		4	43532790		0.333333	0.333333	0.700652	0.299348	1	1		0.04	0.96	0.04		0	1	0		0	1	0		0.5	0.5	0.5
BTB-01723197	[T/C]	BOT		10	29339622		10	28833332		0.333333	0.333333	0.700652	0.299348	1	1		0.96	0.04	0.04		1	0	0		1	0	0		0.5	0.5	0.5
ARS-BFGL-BAC-7460	[T/C]	BOT		13	2037295		13	2059052		0.25	0.285714	0.700455	0.299545	1	1		0.0535714	0.946429	0.0535714		0	1	0		0	1	0		0.375	0.625	0.375
ARS-BFGL-NGS-103136	[A/G]	TOP		3	66455469		3	70568932		0.25	0.285714	0.700455	0.299545	1	1		0.0535714	0.946429	0.0535714		0	1	0		0	1	0		0.375	0.625	0.375
ARS-BFGL-NGS-103574	[T/C]	BOT		2	104406422		0	0		0.25	0.285714	0.700455	0.299545	1	1		0.0535714	0.946429	0.0535714		0	1	0		0	1	0		0.375	0.625	0.375
ARS-BFGL-NGS-110003	[A/G]	TOP		N/A	N/A		24	49908533		0.25	0.285714	0.700455	0.299545	1	1		0.0535714	0.946429	0.0535714		0	1	0		0	1	0		0.375	0.625	0.375
ARS-BFGL-NGS-113290	[T/C]	BOT		N/A	N/A		22	54239302		0.25	0.285714	0.700455	0.299545	1	1		0.0535714	0.946429	0.0535714		0	1	0		0	1	0		0.375	0.625	0.375
ARS-BFGL-NGS-115680	[A/G]	TOP		N/A	N/A		18	44993080		0.25	0.285714	0.700455	0.299545	1	1		0.0535714	0.946429	0.0535714		0	1	0		0	1	0		0.375	0.625	0.375
ARS-BFGL-NGS-116599	[T/C]	BOT		N/A	N/A		23	48735468		0.25	0.285714	0.700455	0.299545	1	1		0.0535714	0.946429	0.0535714		0	1	0		0	1	0		0.375	0.625	0.375
ARS-BFGL-NGS-14392	[A/G]	TOP		11	102237822		11	105959798		0.25	0.285714	0.700455	0.299545	1	1		0.0535714	0.946429	0.0535714		0	1	0		0	1	0		0.375	0.625	0.375
ARS-BFGL-NGS-37649	[A/G]	TOP		20	63263674		20	66883908		0.25	0.285714	0.700455	0.299545	1	1		0.0535714	0.946429	0.0535714		0	1	0		0	1	0		0.375	0.625	0.375
ARS-BFGL-NGS-39925	[A/C]	TOP		25	4485089		25	5097426		0.25	0.285714	0.700455	0.299545	1	1		0.946429	0.0535714	0.0535714		1	0	0		1	0	0		0.625	0.375	0.375
ARS-BFGL-NGS-64718	[T/C]	BOT		19	30380433		19	30314646		0.25	0.285714	0.700455	0.299545	1	1		0.0535714	0.946429	0.0535714		0	1	0		0	1	0		0.375	0.625	0.375
ARS-BFGL-NGS-90023	[A/G]	TOP		29	11330233		29	11772788		0.25	0.285714	0.700455	0.299545	1	1		0.0535714	0.946429	0.0535714		0	1	0		0	1	0		0.375	0.625	0.375
BTA-60918-no-rs	[A/G]	TOP		26	23853334		26	23962669		0.25	0.285714	0.700455	0.299545	1	1		0.0535714	0.946429	0.0535714		0	1	0		0	1	0		0.375	0.625	0.375
BTA-74084-no-rs	[A/G]	TOP		5	78956945		5	84462454		0.25	0.285714	0.700455	0.299545	1	1		0.0535714	0.946429	0.0535714		0	1	0		0	1	0		0.375	0.625	0.375
BTA-84156-no-rs	[A/G]	TOP		9	71838550		9	72935173		0.25	0.285714	0.700455	0.299545	1	1		0.0535714	0.946429	0.0535714		0	1	0		0	1	0		0.375	0.625	0.375
BTB-00427152	[A/G]	TOP		10	50213424		10	50562941		0.25	0.285714	0.700455	0.299545	1	1		0.0535714	0.946429	0.0535714		0	1	0		0	1	0		0.375	0.625	0.375
BTB-00567063	[A/G]	TOP		4	82073777		4	84274885		0.25	0.285714	0.700455	0.299545	1	1		0.0535714	0.946429	0.0535714		0	1	0		0	1	0		0.375	0.625	0.375
BTB-00981721	[T/G]	BOT		28	24845323		28	23934164		0.25	0.285714	0.700455	0.299545	1	1		0.946429	0.0535714	0.0535714		1	0	0		1	0	0		0.625	0.375	0.375
Hapmap24079-BTA-136416	[T/G]	BOT		22	21000933		22	21559710		0.25	0.285714	0.700455	0.299545	1	1		0.946429	0.0535714	0.0535714		1	0	0		1	0	0		0.625	0.375	0.375
Hapmap38790-BTA-87413	[T/G]	BOT		1	39692931		1	40758983		0.25	0.285714	0.700455	0.299545	1	1		0.0535714	0.946429	0.0535714		0	1	0		0	1	0		0.375	0.625	0.375
Hapmap39865-BTA-76343	[T/G]	BOT		6	53692295		6	53719949		0.25	0.285714	0.700455	0.299545	1	1		0.0535714	0.946429	0.0535714		0	1	0		0	1	0		0.375	0.625	0.375
Hapmap40659-BTA-116165	[A/G]	TOP		2	31142702		2	32088154		0.25	0.285714	0.700455	0.299545	1	1		0.0535714	0.946429	0.0535714		0	1	0		0	1	0		0.375	0.625	0.375
Hapmap41960-BTA-74781	[T/C]	BOT		20	58592622		20	62089346		0.25	0.285714	0.700455	0.299545	1	1		0.946429	0.0535714	0.0535714		1	0	0		1	0	0		0.625	0.375	0.375
Hapmap43970-BTA-92461	[A/G]	TOP		12	20402284		12	19821835		0.25	0.285714	0.700455	0.299545	1	1		0.946429	0.0535714	0.0535714		1	0	0		1	0	0		0.625	0.375	0.375
Hapmap44206-BTA-119750	[T/C]	BOT		26	30168678		26	30026753		0.25	0.285714	0.700455	0.299545	1	1		0.946429	0.0535714	0.0535714		1	0	0		1	0	0		0.625	0.375	0.375
Hapmap46534-BTA-80232	[T/A]	BOT		7	97151592		7	96098484		0.25	0.285714	0.700455	0.299545	1	1		0.0535714	0.946429	0.0535714		0	1	0		0	1	0		0.375	0.625	0.375
Hapmap47262-BTA-34870	[A/G]	TOP		14	48116962		14	43244289		0.25	0.285714	0.700455	0.299545	1	1		0.0535714	0.946429	0.0535714		0	1	0		0	1	0		0.375	0.625	0.375
Hapmap56936-ss46526655	[T/C]	BOT		18	2605069		18	1981291		0.25	0.285714	0.700455	0.299545	1	1		0.946429	0.0535714	0.0535714		1	0	0		1	0	0		0.625	0.375	0.375
Hapmap58662-rs29014458	[A/G]	TOP		3	39777226		3	42496624		0.25	0.285714	0.700455	0.299545	1	1		0.0535714	0.946429	0.0535714		0	1	0		0	1	0		0.375	0.625	0.375
UA-IFASA-4195	[T/C]	BOT		6	103543675		6	105866911		0.25	0.285714	0.700455	0.299545	1	1		0.0535714	0.946429	0.0535714		0	1	0		0	1	0		0.375	0.625	0.375
BTA-70317-no-rs	[A/C]	TOP		4	49692660		4	51436766		0.25	0.285714	0.700455	0.299545	1	1		0.0555556	0.944444	0.0555556		0	1	0		0	1	0		0.375	0.625	0.375
ARS-BFGL-NGS-13617	[T/G]	BOT		1	78637787		1	79783568		0.25	0.285714	0.700455	0.299545	1	1		0.942308	0.0576923	0.0576923		1	0	0		1	0	0		0.625	0.375	0.375
BTB-00260513	[T/C]	BOT		6	65380200		0	0		0.25	0.285714	0.700455	0.299545	1	1		0.942308	0.0576923	0.0576923		1	0	0		1	0	0		0.625	0.375	0.375
BTA-103857-no-rs	[T/C]	BOT		5	21922004		5	24621157		0.25	0.285714	0.700455	0.299545	1	1		0.94	0.06	0.06		1	0	0		1	0	0		0.625	0.375	0.375
ARS-BFGL-NGS-53039	[A/C]	TOP		16	41345308		16	37135315		0.628788	0.674524	0.692295	0.307705	1	1		0.462963	0.537037	0.462963		0.681818	0.318182	0.318182		0.0833333	0.916667	0.0833333		1	0	0
ARS-BFGL-NGS-100480	[T/C]	BOT		14	4364952		14	2607582		0.055556	0.043478	0.688831	0.311169	1	1		0.0357143	0.964286	0.0357143		0.0833333	0.916667	0.0833333		0	1	0		0	1	0
ARS-BFGL-NGS-108816	[A/G]	TOP		24	19656113		24	20172448		0.055556	0.043478	0.688831	0.311169	1	1		0.0357143	0.964286	0.0357143		0	1	0		0.0833333	0.916667	0.0833333		0	1	0
ARS-BFGL-NGS-117322	[A/G]	TOP		N/A	N/A		11	80090818		0.055556	0.043478	0.688831	0.311169	1	1		0.964286	0.0357143	0.0357143		1	0	0		0.916667	0.0833333	0.0833333		1	0	0
ARS-BFGL-NGS-119538	[A/G]	TOP		N/A	N/A		15	26541933		0.055556	0.043478	0.688831	0.311169	1	1		0.0357143	0.964286	0.0357143		0.0833333	0.916667	0.0833333		0	1	0		0	1	0
ARS-BFGL-NGS-37288	[A/C]	TOP		3	108103203		3	114566921		0.055556	0.043478	0.688831	0.311169	1	1		0.0357143	0.964286	0.0357143		0	1	0		0.0833333	0.916667	0.0833333		0	1	0
ARS-BFGL-NGS-5589	[A/G]	TOP		15	24930212		15	22895596		0.055556	0.043478	0.688831	0.311169	1	1		0.0357143	0.964286	0.0357143		0.0833333	0.916667	0.0833333		0	1	0		0	1	0
ARS-BFGL-NGS-58654	[T/C]	BOT		22	51245935		22	51607884		0.055556	0.043478	0.688831	0.311169	1	1		0.0357143	0.964286	0.0357143		0	1	0		0.0833333	0.916667	0.0833333		0	1	0
ARS-BFGL-NGS-81601	[T/C]	BOT		13	68324133		13	68269102		0.055556	0.043478	0.688831	0.311169	1	1		0.0357143	0.964286	0.0357143		0	1	0		0.0833333	0.916667	0.0833333		0	1	0
ARS-BFGL-NGS-96978	[T/C]	BOT		6	23408172		6	23692578		0.055556	0.043478	0.688831	0.311169	1	1		0.0357143	0.964286	0.0357143		0	1	0		0.0833333	0.916667	0.0833333		0	1	0
BPI-2	[A/G]	TOP		13	67833153		0	0		0.055556	0.043478	0.688831	0.311169	1	1		0.0357143	0.964286	0.0357143		0	1	0		0.0833333	0.916667	0.0833333		0	1	0
BTA-01022-no-rs	[A/G]	TOP		N/A	N/A		13	1613916		0.055556	0.043478	0.688831	0.311169	1	1		0.964286	0.0357143	0.0357143		1	0	0		0.916667	0.0833333	0.0833333		1	0	0
BTA-44392-no-rs	[T/C]	BOT		18	8061697		18	7099776		0.055556	0.043478	0.688831	0.311169	1	1		0.0357143	0.964286	0.0357143		0	1	0		0.0833333	0.916667	0.0833333		0	1	0
BTA-71112-no-rs	[A/G]	TOP		4	68942061		4	71222035		0.055556	0.043478	0.688831	0.311169	1	1		0.0357143	0.964286	0.0357143		0.0833333	0.916667	0.0833333		0	1	0		0	1	0
BTA-88865-no-rs	[T/C]	BOT		2	54502437		2	56704457		0.055556	0.043478	0.688831	0.311169	1	1		0.0357143	0.964286	0.0357143		0	1	0		0.0833333	0.916667	0.0833333		0	1	0
BTB-00820947	[T/C]	BOT		21	44634072		21	45005582		0.055556	0.043478	0.688831	0.311169	1	1		0.0357143	0.964286	0.0357143		0.0833333	0.916667	0.0833333		0	1	0		0	1	0
BTB-01261578	[A/G]	TOP		27	43921267		27	43989656		0.055556	0.043478	0.688831	0.311169	1	1		0.0357143	0.964286	0.0357143		0	1	0		0.0833333	0.916667	0.0833333		0	1	0
BTB-01391227	[A/G]	TOP		11	17058497		11	17939584		0.055556	0.043478	0.688831	0.311169	1	1		0.964286	0.0357143	0.0357143		0.916667	0.0833333	0.0833333		1	0	0		1	0	0
BTB-01430084	[A/G]	TOP		6	21955391		6	22210179		0.055556	0.043478	0.688831	0.311169	1	1		0.0357143	0.964286	0.0357143		0	1	0		0.0833333	0.916667	0.0833333		0	1	0
Hapmap26963-BTA-142028	[A/G]	TOP		4	40641646		4	41883034		0.055556	0.043478	0.688831	0.311169	1	1		0.0357143	0.964286	0.0357143		0.0833333	0.916667	0.0833333		0	1	0		0	1	0
Hapmap32247-BTC-057797	[T/C]	BOT		25	31525961		25	33108344		0.055556	0.043478	0.688831	0.311169	1	1		0.0357143	0.964286	0.0357143		0	1	0		0.0833333	0.916667	0.0833333		0	1	0
Hapmap32595-BTA-149082	[A/G]	TOP		10	3640011		10	3208776		0.055556	0.043478	0.688831	0.311169	1	1		0.0357143	0.964286	0.0357143		0.0833333	0.916667	0.0833333		0	1	0		0	1	0
Hapmap33516-BTA-160247	[A/G]	TOP		14	35353103		14	32004992		0.055556	0.043478	0.688831	0.311169	1	1		0.964286	0.0357143	0.0357143		1	0	0		0.916667	0.0833333	0.0833333		1	0	0
Hapmap43123-BTA-101963	[A/G]	TOP		2	55524932		2	57719731		0.055556	0.043478	0.688831	0.311169	1	1		0.0357143	0.964286	0.0357143		0	1	0		0.0833333	0.916667	0.0833333		0	1	0
Hapmap47403-BTA-76048	[A/G]	TOP		6	45153190		6	45009371		0.055556	0.043478	0.688831	0.311169	1	1		0.0357143	0.964286	0.0357143		0.0833333	0.916667	0.0833333		0	1	0		0	1	0
Hapmap49096-BTA-25573	[T/C]	BOT		1	87725213		1	89161164		0.055556	0.043478	0.688831	0.311169	1	1		0.0357143	0.964286	0.0357143		0	1	0		0.0833333	0.916667	0.0833333		0	1	0
Hapmap58510-rs29024208	[T/C]	BOT		10	60590129		10	61648016		0.055556	0.043478	0.688831	0.311169	1	1		0.0357143	0.964286	0.0357143		0.0833333	0.916667	0.0833333		0	1	0		0	1	0
UA-IFASA-6363	[A/G]	TOP		19	48405523		19	49300177		0.055556	0.043478	0.688831	0.311169	1	1		0.0357143	0.964286	0.0357143		0	1	0		0.0833333	0.916667	0.0833333		0	1	0
ARS-BFGL-BAC-11200	[A/G]	TOP		12	88347846		12	82384284		0.055556	0.043478	0.688831	0.311169	1	1		0.037037	0.962963	0.037037		0.0833333	0.916667	0.0833333		0	1	0		0	1	0
ARS-BFGL-NGS-30325	[C/G]	TOP		16	32019139		16	28378500		0.055556	0.043478	0.688831	0.311169	1	1		0.037037	0.962963	0.037037		0	1	0		0.0833333	0.916667	0.0833333		0	1	0
ARS-BFGL-NGS-3055	[T/C]	BOT		12	11777636		12	10388747		0.055556	0.043478	0.688831	0.311169	1	1		0.037037	0.962963	0.037037		0	1	0		0.0833333	0.916667	0.0833333		0	1	0
ARS-BFGL-NGS-34712	[A/G]	TOP		11	46794995		11	48632559		0.055556	0.043478	0.688831	0.311169	1	1		0.037037	0.962963	0.037037		0	1	0		0.0833333	0.916667	0.0833333		0	1	0
BTB-01257450	[A/G]	TOP		8	106291686		8	109941933		0.055556	0.043478	0.688831	0.311169	1	1		0.037037	0.962963	0.037037		0	1	0		0.0833333	0.916667	0.0833333		0	1	0
ARS-BFGL-NGS-29273	[A/G]	TOP		7	5639104		7	5652921		0.055556	0.043478	0.688831	0.311169	1	1		0.0384615	0.961538	0.0384615		0	1	0		0.0833333	0.916667	0.0833333		0	1	0
ARS-BFGL-NGS-95155	[T/C]	BOT		19	28450297		19	28382391		0.055556	0.043478	0.688831	0.311169	1	1		0.961538	0.0384615	0.0384615		0.916667	0.0833333	0.0833333		1	0	0		1	0	0
ARS-BFGL-NGS-89650	[T/C]	BOT		18	54376451		18	53737227		0.215909	0.193999	0.683049	0.316951	1	1		0.148148	0.851852	0.148148		0.0454545	0.954545	0.0454545		0.291667	0.708333	0.291667		0	1	0
ARS-BFGL-NGS-14714	[T/C]	BOT		11	41315430		11	43053345		0.62259	0.684787	0.682059	0.317941	1	1		0.5	0.5	0.5		0.0909091	0.909091	0.0909091		0.727273	0.272727	0.272727		1	0	0
Hapmap51939-BTA-21630	[A/G]	TOP		12	36708993		12	36812248		0.333333	0.321099	0.68019	0.31981	1	1		0.222222	0.777778	0.222222		0.454545	0.545455	0.454545		0.0833333	0.916667	0.0833333		0	1	0
Hapmap41175-BTA-119342	[A/G]	TOP		X	113886633		X	66998388		0.237374	0.151381	0.67554	0.32446	1	1		0.833333	0.166667	0.166667		0.909091	0.0909091	0.0909091		0.708333	0.291667	0.291667		1	0	0
Hapmap23387-BTC-072905	[T/G]	BOT		6	82078166		6	83679738		0.260101	0.271845	0.675148	0.324852	1	1		0.166667	0.833333	0.166667		0.363636	0.636364	0.363636		0.0416667	0.958333	0.0416667		0	1	0
Hapmap25056-BTA-142365	[A/G]	TOP		4	79358782		4	81479508		0.32197	0.36948	0.671856	0.328144	1	1		0.777778	0.222222	0.222222		0.954545	0.0454545	0.0454545		0.541667	0.458333	0.458333		1	0	0
Hapmap59021-rs29022078	[T/C]	BOT		24	56855901		24	58635792		0.194444	0.26087	0.666232	0.333768	1	1		0.125	0.875	0.125		0.291667	0.708333	0.291667		0	1	0		0	1	0
ARS-BFGL-NGS-111661	[T/C]	BOT		N/A	N/A		10	90672399		0.111111	0.130435	0.66139	0.33861	1	1		0.0714286	0.928571	0.0714286		0	1	0		0.166667	0.833333	0.166667		0	1	0
ARS-BFGL-NGS-115820	[A/G]	TOP		N/A	N/A		27	21355998		0.111111	0.130435	0.66139	0.33861	1	1		0.928571	0.0714286	0.0714286		1	0	0		0.833333	0.166667	0.166667		1	0	0
ARS-BFGL-NGS-22483	[A/G]	TOP		28	24175313		28	23229013		0.111111	0.130435	0.66139	0.33861	1	1		0.0714286	0.928571	0.0714286		0.166667	0.833333	0.166667		0	1	0		0	1	0
ARS-BFGL-NGS-29594	[T/G]	BOT		18	6331293		18	5274345		0.111111	0.130435	0.66139	0.33861	1	1		0.928571	0.0714286	0.0714286		1	0	0		0.833333	0.166667	0.166667		1	0	0
ARS-BFGL-NGS-6084	[T/C]	BOT		29	8814793		29	8984233		0.111111	0.130435	0.66139	0.33861	1	1		0.928571	0.0714286	0.0714286		0.833333	0.166667	0.166667		1	0	0		1	0	0
BTB-01476057	[T/C]	BOT		4	32794426		0	0		0.111111	0.130435	0.66139	0.33861	1	1		0.0714286	0.928571	0.0714286		0	1	0		0.166667	0.833333	0.166667		0	1	0
Hapmap25253-BTA-134017	[A/G]	TOP		2	57516075		2	59967530		0.111111	0.130435	0.66139	0.33861	1	1		0.0714286	0.928571	0.0714286		0	1	0		0.166667	0.833333	0.166667		0	1	0
Hapmap50522-BTA-98140	[T/C]	BOT		6	76718463		6	77941426		0.111111	0.130435	0.66139	0.33861	1	1		0.0714286	0.928571	0.0714286		0.166667	0.833333	0.166667		0	1	0		0	1	0
ARS-BFGL-NGS-116942	[A/G]	TOP		N/A	N/A		26	1410949		0.111111	0.130435	0.66139	0.33861	1	1		0.0740741	0.925926	0.0740741		0.166667	0.833333	0.166667		0	1	0		0	1	0
BTA-57167-no-rs	[A/G]	TOP		23	9712645		23	10030822		0.347222	0.371429	0.658255	0.341745	1	1		0.0892857	0.910714	0.0892857		0.0416667	0.958333	0.0416667		0	1	0		0.5	0.5	0.5
BTA-30350-no-rs	[T/C]	BOT		X	92373745		X	55227772		0.618687	0.721257	0.657565	0.342435	1	1		0.537037	0.462963	0.462963		0.0909091	0.909091	0.0909091		0.791667	0.208333	0.208333		1	0	0
BTB-01319681	[A/G]	TOP		1	108612475		1	109547033		0.240741	0.146154	0.649306	0.350694	1	1		0.0555556	0.944444	0.0555556		0.0416667	0.958333	0.0416667		0	1	0		0.333333	0.666667	0.333333
Hapmap26495-BTA-27453	[T/C]	BOT		5	49399070		5	53098508		0.662037	0.812101	0.646389	0.353611	1	1		0.232143	0.767857	0.232143		0.0416667	0.958333	0.0416667		0.166667	0.833333	0.166667		1	0	0
ARS-BFGL-NGS-67209	[A/G]	TOP		29	17259716		29	18075688		0.659722	0.760183	0.646297	0.353703	1	1		0.732143	0.267857	0.267857		0.958333	0.0416667	0.0416667		0.75	0.25	0.25		0	1	0
BTB-00154681	[T/C]	BOT		3	107698286		3	114161872		0.659722	0.760183	0.646297	0.353703	1	1		0.732143	0.267857	0.267857		0.958333	0.0416667	0.0416667		0.75	0.25	0.25		0	1	0
ARS-BFGL-NGS-96701	[A/G]	TOP		26	38817824		26	38830003		0.287879	0.233137	0.645244	0.354756	1	1		0.203704	0.796296	0.203704		0.0909091	0.909091	0.0909091		0.375	0.625	0.375		0	1	0
Hapmap51215-BTA-34925	[A/G]	TOP		14	49955911		14	45221196		0.541667	0.518395	0.642111	0.357889	1	1		0.428571	0.571429	0.428571		0.75	0.25	0.25		0.25	0.75	0.25		0	1	0
Hapmap53185-rs29010294	[T/C]	BOT		8	89564388		8	92660357		0.277778	0.391304	0.610743	0.389257	1	1		0.178571	0.821429	0.178571		0.416667	0.583333	0.416667		0	1	0		0	1	0
ARS-BFGL-NGS-30489	[A/G]	TOP		22	51356807		22	51716145		0.62963	0.670077	0.607183	0.392817	1	1		0.535714	0.464286	0.464286		0.916667	0.0833333	0.0833333		0.333333	0.666667	0.333333		0	1	0
UA-IFASA-9064	[T/C]	BOT		18	52971233		18	52354544		0.648148	0.701863	0.597597	0.402403	1	1		0.714286	0.285714	0.285714		0.833333	0.166667	0.166667		0.833333	0.166667	0.166667		0	1	0
ARS-BFGL-NGS-64438	[T/C]	BOT		22	11344539		22	11351344		0.555556	0.8	0.593463	0.406537	1	1		0.0925926	0.907407	0.0925926		0	1	0		0	1	0		0.833333	0.166667	0.166667
ARS-BFGL-NGS-65571	[A/G]	TOP		29	47662588		29	48856593		0.555556	0.8	0.593463	0.406537	1	1		0.907407	0.0925926	0.0925926		1	0	0		1	0	0		0.166667	0.833333	0.166667
ARS-BFGL-NGS-7101	[A/G]	TOP		22	60565514		22	61825382		0.555556	0.8	0.593463	0.406537	1	1		0.0925926	0.907407	0.0925926		0	1	0		0	1	0		0.833333	0.166667	0.166667
BTB-01500830	[T/G]	BOT		29	3643872		29	3703790		0.555556	0.8	0.593463	0.406537	1	1		0.0925926	0.907407	0.0925926		0	1	0		0	1	0		0.833333	0.166667	0.166667
ARS-BFGL-NGS-117288	[T/C]	BOT		N/A	N/A		10	86146900		0.666667	0.958333	0.591001	0.408999	1	1		0.839286	0.160714	0.160714		1	0	0		0.958333	0.0416667	0.0416667		0	1	0
Hapmap54192-rs29025257	[T/C]	BOT		13	53719704		13	27739		0.666667	0.958333	0.591001	0.408999	1	1		0.839286	0.160714	0.160714		0.958333	0.0416667	0.0416667		1	0	0		0	1	0
ARS-BFGL-NGS-106296	[A/G]	TOP		1	135470382		1	136721160		0.666667	0.958333	0.591001	0.408999	1	1		0.833333	0.166667	0.166667		1	0	0		0.958333	0.0416667	0.0416667		0	1	0
BTB-00092571	[T/G]	BOT		2	31647578		2	32592374		0.666667	0.958333	0.591001	0.408999	1	1		0.903846	0.0961538	0.0961538		1	0	0		0.958333	0.0416667	0.0416667		0	1	0
BTB-00397090	[T/G]	BOT		9	50964942		9	52475303		0.666667	0.958333	0.591001	0.408999	1	1		0.826923	0.173077	0.173077		1	0	0		0.958333	0.0416667	0.0416667		0	1	0
BTB-01530778	[A/G]	TOP		14	24482969		14	22679136		0.666667	0.958333	0.591001	0.408999	1	1		0.06	0.94	0.06		0.0416667	0.958333	0.0416667		0	1	0		1	0	0
BTB-00732576	[T/C]	BOT		18	61982105		18	61914052		0.655093	0.743739	0.58821	0.41179	1	1		0.267857	0.732143	0.267857		0.208333	0.791667	0.208333		0.0833333	0.916667	0.0833333		1	0	0
BTB-00318846	[A/G]	TOP		7	72602819		7	70294854		0.634259	0.621073	0.574662	0.425338	1	1		0.660714	0.339286	0.339286		0.708333	0.291667	0.291667		0.833333	0.166667	0.166667		0	1	0
ARS-BFGL-NGS-55443	[T/G]	BOT		27	5000552		27	6239288		0.513889	0.572268	0.573512	0.426488	1	1		0.0961538	0.903846	0.0961538		0.0833333	0.916667	0.0833333		0	1	0		0.75	0.25	0.25
ARS-BFGL-NGS-19538	[T/C]	BOT		26	31718007		26	31707445		0.658565	0.739589	0.57213	0.42787	1	1		0.714286	0.285714	0.285714		0.958333	0.0416667	0.0416667		0.708333	0.291667	0.291667		0	1	0
BTB-01543251	[A/G]	TOP		2	23287010		2	24015633		0.658565	0.739589	0.57213	0.42787	1	1		0.714286	0.285714	0.285714		0.958333	0.0416667	0.0416667		0.708333	0.291667	0.291667		0	1	0
ARS-BFGL-NGS-113436	[T/C]	BOT		N/A	N/A		17	73959419		0.435185	0.389454	0.557459	0.442541	1	1		0.321429	0.678571	0.321429		0.583333	0.416667	0.416667		0.166667	0.833333	0.166667		0	1	0
Hapmap23923-BTC-066021	[A/C]	TOP		6	39721727		6	39108079		0.435185	0.389454	0.557459	0.442541	1	1		0.321429	0.678571	0.321429		0.583333	0.416667	0.416667		0.166667	0.833333	0.166667		0	1	0
ARS-BFGL-NGS-96381	[A/G]	TOP		1	6846585		1	6747618		0.455492	0.374388	0.549584	0.450416	1	1		0.833333	0.166667	0.166667		0.954545	0.0454545	0.0454545		0.875	0.125	0.125		0.375	0.625	0.375
ARS-BFGL-BAC-36223	[A/C]	TOP		20	62565157		20	66150426		0.083333	0.086957	0.544966	0.455034	1	1		0.0535714	0.946429	0.0535714		0	1	0		0.125	0.875	0.125		0	1	0
ARS-BFGL-NGS-114682	[T/G]	BOT		N/A	N/A		6	59080355		0.083333	0.086957	0.544966	0.455034	1	1		0.0535714	0.946429	0.0535714		0	1	0		0.125	0.875	0.125		0	1	0
ARS-BFGL-NGS-1261	[T/C]	BOT		27	36054950		27	38778634		0.083333	0.086957	0.544966	0.455034	1	1		0.0535714	0.946429	0.0535714		0	1	0		0.125	0.875	0.125		0	1	0
ARS-BFGL-NGS-34862	[A/C]	TOP		22	42226149		22	42609386		0.083333	0.086957	0.544966	0.455034	1	1		0.0535714	0.946429	0.0535714		0	1	0		0.125	0.875	0.125		0	1	0
BTA-29407-no-rs	[T/C]	BOT		4	19221494		4	0		0.083333	0.086957	0.544966	0.455034	1	1		0.0535714	0.946429	0.0535714		0	1	0		0.125	0.875	0.125		0	1	0
BTA-43023-no-rs	[T/C]	BOT		18	34087311		18	33028927		0.083333	0.086957	0.544966	0.455034	1	1		0.0535714	0.946429	0.0535714		0.125	0.875	0.125		0	1	0		0	1	0
BTA-55233-no-rs	[A/C]	TOP		22	10378466		22	10388191		0.083333	0.086957	0.544966	0.455034	1	1		0.0535714	0.946429	0.0535714		0	1	0		0.125	0.875	0.125		0	1	0
BTA-82019-no-rs	[T/C]	BOT		8	82945723		8	85898128		0.083333	0.086957	0.544966	0.455034	1	1		0.0535714	0.946429	0.0535714		0	1	0		0.125	0.875	0.125		0	1	0
BTB-00023392	[T/C]	BOT		1	51946893		1	52088249		0.083333	0.086957	0.544966	0.455034	1	1		0.0535714	0.946429	0.0535714		0	1	0		0.125	0.875	0.125		0	1	0
BTB-00258746	[T/C]	BOT		6	62144436		6	62900990		0.083333	0.086957	0.544966	0.455034	1	1		0.0535714	0.946429	0.0535714		0.125	0.875	0.125		0	1	0		0	1	0
BTB-00302535	[A/G]	TOP		7	30920355		7	28410027		0.083333	0.086957	0.544966	0.455034	1	1		0.0535714	0.946429	0.0535714		0.125	0.875	0.125		0	1	0		0	1	0
BTB-01221050	[T/G]	BOT		13	4940762		13	5115477		0.083333	0.086957	0.544966	0.455034	1	1		0.0535714	0.946429	0.0535714		0	1	0		0.125	0.875	0.125		0	1	0
Hapmap32714-BTC-037559	[T/C]	BOT		6	41316161		6	41028974		0.083333	0.086957	0.544966	0.455034	1	1		0.0535714	0.946429	0.0535714		0	1	0		0.125	0.875	0.125		0	1	0
UA-IFASA-6139	[T/C]	BOT		19	13340676		19	12362295		0.083333	0.086957	0.544966	0.455034	1	1		0.0535714	0.946429	0.0535714		0.125	0.875	0.125		0	1	0		0	1	0
ARS-BFGL-NGS-101748	[T/C]	BOT		5	74191590		5	79380322		0.083333	0.086957	0.544966	0.455034	1	1		0.0555556	0.944444	0.0555556		0	1	0		0.125	0.875	0.125		0	1	0
INRA-696	[T/C]	BOT		3	38232659		3	41022468		0.083333	0.086957	0.544966	0.455034	1	1		0.944444	0.0555556	0.0555556		1	0	0		0.875	0.125	0.125		1	0	0
ARS-BFGL-NGS-37998	[A/G]	TOP		11	73150873		11	75257053		0.262626	0.191591	0.541667	0.458333	1	1		0.185185	0.814815	0.185185		0.0909091	0.909091	0.0909091		0.333333	0.666667	0.333333		0	1	0
ARS-BFGL-NGS-24214	[A/G]	TOP		25	22045818		25	22968555		0.375	0.333333	0.536956	0.463044	1	1		0.267857	0.732143	0.267857		0.5	0.5	0.5		0.125	0.875	0.125		0	1	0
BTA-61571-no-rs	[A/G]	TOP		26	3955269		26	3500486		0.375	0.333333	0.536956	0.463044	1	1		0.267857	0.732143	0.267857		0.125	0.875	0.125		0.5	0.5	0.5		0	1	0
BTA-38242-no-rs	[T/A]	BOT		16	27164390		16	23480967		0.560606	0.678949	0.532757	0.467243	1	1		0.611111	0.388889	0.388889		0.181818	0.818182	0.181818		0.875	0.125	0.125		1	0	0
Hapmap42941-BTA-44265	[T/C]	BOT		1	96582794		1	98064179		0.111111	0.117647	0.524727	0.475273	1	1		0.06	0.94	0.06		0.166667	0.833333	0.166667		0	1	0		0	1	0
Hapmap51419-BTA-20747	[T/C]	BOT		17	36390393		17	37464069		0.628788	0.600289	0.524095	0.475905	1	1		0.611111	0.388889	0.388889		0.863636	0.136364	0.136364		0.583333	0.416667	0.416667		0	1	0
BTB-01155798	[T/C]	BOT		3	79581142		3	84953502		0.450758	0.370914	0.515755	0.484245	1	1		0.666667	0.333333	0.333333		0.409091	0.590909	0.409091		0.791667	0.208333	0.208333		1	0	0
Hapmap60631-rs29014612	[A/C]	TOP		16	20056325		16	18325552		0.319444	0.187146	0.514932	0.485068	1	1		0.232143	0.767857	0.232143		0.375	0.625	0.375		0.166667	0.833333	0.166667		0	1	0
BTB-00478003	[A/G]	TOP		2	115865281		2	119650885		0.606405	0.517536	0.511509	0.488491	1	1		0.538462	0.461538	0.461538		0.909091	0.0909091	0.0909091		0.318182	0.681818	0.318182		0.125	0.875	0.125
ARS-BFGL-NGS-118552	[A/G]	TOP		N/A	N/A		6	97334936		0.606061	0.516356	0.509275	0.490725	1	1		0.592593	0.407407	0.407407		0.666667	0.333333	0.333333		0.727273	0.272727	0.272727		0	1	0
ARS-BFGL-BAC-33648	[T/C]	BOT		20	18442538		20	19800711		0.4375	0.470374	0.508313	0.491687	1	1		0.125	0.875	0.125		0.0833333	0.916667	0.0833333		0	1	0		0.625	0.375	0.375
Hapmap25793-BTA-125304	[A/G]	TOP		10	29787321		10	29275540		0.4375	0.470374	0.508313	0.491687	1	1		0.125	0.875	0.125		0	1	0		0.0833333	0.916667	0.0833333		0.625	0.375	0.375
ARS-BFGL-NGS-16805	[T/C]	BOT		4	77150031		4	79217610		0.136364	0.069243	0.50676	0.49324	1	1		0.0925926	0.907407	0.0925926		0.0454545	0.954545	0.0454545		0.166667	0.833333	0.166667		0	1	0
ARS-BFGL-NGS-108995	[T/C]	BOT		1	154704079		1	156457927		0.138889	0.173913	0.50487	0.49513	1	1		0.0892857	0.910714	0.0892857		0	1	0		0.208333	0.791667	0.208333		0	1	0
ARS-BFGL-NGS-118284	[A/G]	TOP		N/A	N/A		29	41821268		0.138889	0.173913	0.50487	0.49513	1	1		0.0892857	0.910714	0.0892857		0.208333	0.791667	0.208333		0	1	0		0	1	0
BTB-00883964	[A/G]	TOP		24	29132144		24	29849552		0.138889	0.173913	0.50487	0.49513	1	1		0.0892857	0.910714	0.0892857		0	1	0		0.208333	0.791667	0.208333		0	1	0
Hapmap35179-BES10_Contig554_1262	[A/G]	TOP		28	32605039		28	31862323		0.138889	0.173913	0.50487	0.49513	1	1		0.0892857	0.910714	0.0892857		0.208333	0.791667	0.208333		0	1	0		0	1	0
Hapmap50095-BTA-76251	[A/G]	TOP		10	77339732		10	79265970		0.138889	0.173913	0.50487	0.49513	1	1		0.910714	0.0892857	0.0892857		0.791667	0.208333	0.208333		1	0	0		1	0	0
BTB-00586906	[T/C]	BOT		15	24774522		15	22727806		0.138889	0.173913	0.50487	0.49513	1	1		0.1	0.9	0.1		0	1	0		0.208333	0.791667	0.208333		0	1	0
Hapmap53206-rs29014774	[A/G]	TOP		19	21686395		19	21097021		0.625	0.584541	0.502106	0.497894	1	1		0.375	0.625	0.375		0.166667	0.833333	0.166667		0.375	0.625	0.375		1	0	0
BTB-00601827	[T/C]	BOT		11	26257193		11	27525964		0.1875	0.089947	0.500769	0.499231	1	1		0.946429	0.0535714	0.0535714		1	0	0		0.958333	0.0416667	0.0416667		0.75	0.25	0.25
BTB-01115281	[T/C]	BOT		7	34786940		7	32543149		0.1875	0.089947	0.500769	0.499231	1	1		0.946429	0.0535714	0.0535714		0.958333	0.0416667	0.0416667		1	0	0		0.75	0.25	0.25
BTB-01382552	[T/C]	BOT		6	50717954		6	50691754		0.462121	0.352408	0.50073	0.49927	1	1		0.351852	0.648148	0.351852		0.590909	0.409091	0.409091		0.25	0.75	0.25		0	1	0
UA-IFASA-7002	[A/G]	TOP		14	75571250		14	71896129		0.462121	0.352408	0.50073	0.49927	1	1		0.351852	0.648148	0.351852		0.590909	0.409091	0.409091		0.25	0.75	0.25		0	1	0
ARS-BFGL-NGS-115282	[A/G]	TOP		N/A	N/A		12	20552383		0.416667	0.571429	0.500232	0.499768	1	1		0.910714	0.0892857	0.0892857		1	0	0		1	0	0		0.375	0.625	0.375
ARS-BFGL-NGS-15664	[A/G]	TOP		17	44616245		17	46103934		0.416667	0.571429	0.500232	0.499768	1	1		0.0892857	0.910714	0.0892857		0	1	0		0	1	0		0.625	0.375	0.375
ARS-BFGL-NGS-19364	[T/G]	BOT		13	9586153		13	9653400		0.416667	0.571429	0.500232	0.499768	1	1		0.910714	0.0892857	0.0892857		1	0	0		1	0	0		0.375	0.625	0.375
ARS-BFGL-NGS-23532	[A/G]	TOP		6	22273911		6	22528096		0.416667	0.571429	0.500232	0.499768	1	1		0.0892857	0.910714	0.0892857		0	1	0		0	1	0		0.625	0.375	0.375
ARS-BFGL-NGS-25111	[A/G]	TOP		14	74612084		14	70825795		0.416667	0.571429	0.500232	0.499768	1	1		0.910714	0.0892857	0.0892857		1	0	0		1	0	0		0.375	0.625	0.375
ARS-BFGL-NGS-301	[A/G]	TOP		22	53283054		22	54055841		0.416667	0.571429	0.500232	0.499768	1	1		0.910714	0.0892857	0.0892857		1	0	0		1	0	0		0.375	0.625	0.375
ARS-BFGL-NGS-81871	[T/C]	BOT		2	73165500		2	76290402		0.416667	0.571429	0.500232	0.499768	1	1		0.910714	0.0892857	0.0892857		1	0	0		1	0	0		0.375	0.625	0.375
BTA-121138-no-rs	[A/G]	TOP		18	48241428		18	47478923		0.416667	0.571429	0.500232	0.499768	1	1		0.0892857	0.910714	0.0892857		0	1	0		0	1	0		0.625	0.375	0.375
BTA-90428-no-rs	[A/C]	TOP		14	54501131		14	5387		0.416667	0.571429	0.500232	0.499768	1	1		0.0892857	0.910714	0.0892857		0	1	0		0	1	0		0.625	0.375	0.375
BTB-00782656	[A/C]	TOP		17	32818172		17	34272753		0.416667	0.571429	0.500232	0.499768	1	1		0.0892857	0.910714	0.0892857		0	1	0		0	1	0		0.625	0.375	0.375
BTB-00887226	[A/G]	TOP		24	35449489		24	36195886		0.416667	0.571429	0.500232	0.499768	1	1		0.0892857	0.910714	0.0892857		0	1	0		0	1	0		0.625	0.375	0.375
BTB-01196514	[A/G]	TOP		1	89358747		1	90954551		0.416667	0.571429	0.500232	0.499768	1	1		0.0892857	0.910714	0.0892857		0	1	0		0	1	0		0.625	0.375	0.375
Hapmap29758-BTC-003619	[T/C]	BOT		14	2674264		14	5261		0.416667	0.571429	0.500232	0.499768	1	1		0.0892857	0.910714	0.0892857		0	1	0		0	1	0		0.625	0.375	0.375
Hapmap31542-BTA-56774	[T/C]	BOT		23	40416708		23	41162256		0.416667	0.571429	0.500232	0.499768	1	1		0.0892857	0.910714	0.0892857		0	1	0		0	1	0		0.625	0.375	0.375
Hapmap41456-BTA-121177	[A/G]	TOP		19	26700849		19	26397637		0.416667	0.571429	0.500232	0.499768	1	1		0.0892857	0.910714	0.0892857		0	1	0		0	1	0		0.625	0.375	0.375
Hapmap50176-BTA-98600	[T/C]	BOT		27	39457953		27	42122554		0.416667	0.571429	0.500232	0.499768	1	1		0.910714	0.0892857	0.0892857		1	0	0		1	0	0		0.375	0.625	0.375
UA-IFASA-2616	[A/G]	TOP		19	46986075		19	47869682		0.416667	0.571429	0.500232	0.499768	1	1		0.0892857	0.910714	0.0892857		0	1	0		0	1	0		0.625	0.375	0.375
UA-IFASA-8863	[T/C]	BOT		7	39944515		7	37884123		0.416667	0.571429	0.500232	0.499768	1	1		0.0892857	0.910714	0.0892857		0	1	0		0	1	0		0.625	0.375	0.375
ARS-BFGL-NGS-3678	[A/C]	TOP		10	7452486		10	7083154		0.416667	0.571429	0.500232	0.499768	1	1		0.907407	0.0925926	0.0925926		1	0	0		1	0	0		0.375	0.625	0.375
ARS-BFGL-NGS-65978	[T/C]	BOT		14	78826020		14	75353397		0.416667	0.571429	0.500232	0.499768	1	1		0.0925926	0.907407	0.0925926		0	1	0		0	1	0		0.625	0.375	0.375
Hapmap50844-BTA-100855	[A/G]	TOP		4	13085827		4	13457585		0.648148	0.679503	0.499857	0.500143	1	1		0.678571	0.321429	0.321429		0.666667	0.333333	0.333333		0.916667	0.0833333	0.0833333		0	1	0
ARS-BFGL-NGS-42320	[A/G]	TOP		13	33530995		13	33147253		0.305556	0.434783	0.495237	0.504763	1	1		0.203704	0.796296	0.203704		0	1	0		0.458333	0.541667	0.458333		0	1	0
Hapmap24571-BTA-154685	[T/C]	BOT		3	60267084		3	64090602		0.459105	0.343444	0.481418	0.518582	1	1		0.18	0.82	0.18		0.111111	0.888889	0.111111		0.0833333	0.916667	0.0833333		0.625	0.375	0.375
BTB-01864543	[A/G]	TOP		8	93404723		8	96575603		0.242424	0.237319	0.476871	0.523129	1	1		0.166667	0.833333	0.166667		0.0454545	0.954545	0.0454545		0.333333	0.666667	0.333333		0	1	0
Hapmap32018-BTA-123851	[T/C]	BOT		1	35157504		1	35881278		0.242424	0.237319	0.476871	0.523129	1	1		0.833333	0.166667	0.166667		0.954545	0.0454545	0.0454545		0.666667	0.333333	0.333333		1	0	0
Hapmap30023-BTA-150747	[A/G]	TOP		8	62891563		8	65224134		0.20202	0.176786	0.468303	0.531697	1	1		0.134615	0.865385	0.134615		0.0416667	0.958333	0.0416667		0.272727	0.727273	0.272727		0	1	0
ARS-BFGL-NGS-39547	[A/G]	TOP		2	131160353		2	135039795		0.189394	0.085714	0.467177	0.532823	1	1		0.0555556	0.944444	0.0555556		0.0454545	0.954545	0.0454545		0	1	0		0.25	0.75	0.25
ARS-BFGL-NGS-106694	[T/C]	BOT		2	74101924		2	77298887		0.596074	0.557591	0.465305	0.534695	1	1		0.730769	0.269231	0.269231		0.909091	0.0909091	0.0909091		0.772727	0.227273	0.227273		0.125	0.875	0.125
ARS-BFGL-NGS-117590	[A/G]	TOP		N/A	N/A		26	50832983		0.365741	0.263621	0.465034	0.534966	1	1		0.267857	0.732143	0.267857		0.166667	0.833333	0.166667		0.458333	0.541667	0.458333		0	1	0
BTB-00634515	[T/C]	BOT		16	31866092		16	28186907		0.365741	0.263621	0.465034	0.534966	1	1		0.732143	0.267857	0.267857		0.833333	0.166667	0.166667		0.541667	0.458333	0.458333		1	0	0
BTB-01433341	[T/C]	BOT		9	52258463		9	53971586		0.365741	0.263621	0.465034	0.534966	1	1		0.732143	0.267857	0.267857		0.541667	0.458333	0.458333		0.833333	0.166667	0.166667		1	0	0
Hapmap60697-rs29009870	[A/C]	TOP		1	18188932		1	18383578		0.287879	0.179198	0.463403	0.536597	1	1		0.903846	0.0961538	0.0961538		1	0	0		0.909091	0.0909091	0.0909091		0.625	0.375	0.375
Hapmap42603-BTA-61004	[T/C]	BOT		3	73178234		3	78360898		0.523416	0.368672	0.461792	0.538208	1	1		0.442308	0.557692	0.442308		0.636364	0.363636	0.363636		0.409091	0.590909	0.409091		0	1	0
Hapmap30347-BTA-54117	[T/C]	BOT		22	30518549		22	31120041		0.409091	0.275056	0.451437	0.548563	1	1		0.685185	0.314815	0.314815		0.772727	0.227273	0.227273		0.5	0.5	0.5		1	0	0
BTB-00415258	[T/C]	BOT		10	28680745		10	28152262		0.530303	0.534694	0.451124	0.548876	1	1		0.185185	0.814815	0.185185		0.181818	0.818182	0.181818		0	1	0		0.75	0.25	0.25
ARS-BFGL-BAC-13721	[A/G]	TOP		12	53040643		12	53130998		0.363636	0.258109	0.449723	0.550277	1	1		0.259259	0.740741	0.259259		0.454545	0.545455	0.454545		0.166667	0.833333	0.166667		0	1	0
Hapmap23169-BTA-83176	[A/C]	TOP		9	28925858		9	29758237		0.253472	0.132817	0.435941	0.564059	1	1		0.178571	0.821429	0.178571		0.125	0.875	0.125		0.291667	0.708333	0.291667		0	1	0
ARS-BFGL-NGS-31131	[A/G]	TOP		10	83114112		10	85030670		0.222222	0.304348	0.434778	0.565222	1	1		0.142857	0.857143	0.142857		0	1	0		0.333333	0.666667	0.333333		0	1	0
Hapmap33571-BTA-115560	[T/C]	BOT		24	34054931		24	34789290		0.222222	0.304348	0.434778	0.565222	1	1		0.142857	0.857143	0.142857		0	1	0		0.333333	0.666667	0.333333		0	1	0
BTB-00057802	[T/C]	BOT		1	127188303		1	128315629		0.222222	0.304348	0.434778	0.565222	1	1		0.148148	0.851852	0.148148		0	1	0		0.333333	0.666667	0.333333		0	1	0
BTB-00093748	[T/C]	BOT		2	33570231		2	34615410		0.222222	0.304348	0.434778	0.565222	1	1		0.851852	0.148148	0.148148		1	0	0		0.666667	0.333333	0.333333		1	0	0
BTB-00169811	[T/C]	BOT		4	24445075		4	25602178		0.600694	0.501382	0.430839	0.569161	1	1		0.678571	0.321429	0.321429		0.916667	0.0833333	0.0833333		0.625	0.375	0.375		0.125	0.875	0.125
ARS-BFGL-NGS-111789	[A/G]	TOP		N/A	N/A		17	50074440		0.272727	0.380952	0.430831	0.569169	1	1		0.166667	0.833333	0.166667		0.409091	0.590909	0.409091		0	1	0		0	1	0
Hapmap23842-BTA-56935	[T/G]	BOT		23	47219946		23	48324930		0.272727	0.380952	0.430831	0.569169	1	1		0.166667	0.833333	0.166667		0.409091	0.590909	0.409091		0	1	0		0	1	0
BTB-02002520	[T/C]	BOT		12	67011497		12	65460757		0.666667	0.92029	0.430152	0.569848	1	1		0.185185	0.814815	0.185185		0	1	0		0.0833333	0.916667	0.0833333		1	0	0
ARS-BFGL-NGS-10481	[A/G]	TOP		28	34530363		28	33809805		0.166667	0.217391	0.426526	0.573474	1	1		0.107143	0.892857	0.107143		0.25	0.75	0.25		0	1	0		0	1	0
BTA-113382-no-rs	[T/C]	BOT		14	50844434		14	46109432		0.166667	0.217391	0.426526	0.573474	1	1		0.107143	0.892857	0.107143		0	1	0		0.25	0.75	0.25		0	1	0
Hapmap58341-rs29009898	[A/G]	TOP		26	38469800		26	38545914		0.166667	0.217391	0.426526	0.573474	1	1		0.892857	0.107143	0.107143		1	0	0		0.75	0.25	0.25		1	0	0
ARS-BFGL-NGS-28020	[A/G]	TOP		13	67212324		13	67145201		0.166667	0.217391	0.426526	0.573474	1	1		0.111111	0.888889	0.111111		0	1	0		0.25	0.75	0.25		0	1	0
BTB-01944037	[T/C]	BOT		8	108772548		8	112370482		0.166667	0.217391	0.426526	0.573474	1	1		0.111111	0.888889	0.111111		0	1	0		0.25	0.75	0.25		0	1	0
ARS-BFGL-NGS-17168	[T/G]	BOT		21	50912071		21	51518488		0.258838	0.126981	0.422539	0.577461	1	1		0.185185	0.814815	0.185185		0.136364	0.863636	0.136364		0.291667	0.708333	0.291667		0	1	0
Hapmap51718-BTA-34853	[A/G]	TOP		14	47591427		14	42714848		0.386574	0.415777	0.420525	0.579475	1	1		0.267857	0.732143	0.267857		0.541667	0.458333	0.458333		0.0833333	0.916667	0.0833333		0	1	0
ARS-BFGL-NGS-70320	[T/C]	BOT		28	1260704		28	2374491		0.5	0.429952	0.418926	0.581074	1	1		0.392857	0.607143	0.392857		0.25	0.75	0.25		0.666667	0.333333	0.333333		0	1	0
ARS-BFGL-BAC-2191	[T/C]	BOT		15	11089074		15	8881890		0.621212	0.565193	0.416404	0.583596	1	1		0.38	0.62	0.38		0.272727	0.727273	0.272727		0.25	0.75	0.25		1	0	0
BTA-42720-no-rs	[A/G]	TOP		4	115686106		4	119161914		0.424769	0.323303	0.411944	0.588056	1	1		0.321429	0.678571	0.321429		0.208333	0.791667	0.208333		0.541667	0.458333	0.458333		0	1	0
BTB-01625902	[A/G]	TOP		16	12539852		16	10562526		0.424769	0.323303	0.411944	0.588056	1	1		0.678571	0.321429	0.321429		0.458333	0.541667	0.458333		0.791667	0.208333	0.208333		1	0	0
Hapmap59278-rs29027495	[T/C]	BOT		4	37555526		4	38699574		0.666667	0.91342	0.409187	0.590813	1	1		0.814815	0.185185	0.185185		1	0	0		0.909091	0.0909091	0.0909091		0	1	0
ARS-BFGL-NGS-117252	[A/G]	TOP		N/A	N/A		14	9990358		0.666667	0.91342	0.409187	0.590813	1	1		0.16	0.84	0.16		0.0909091	0.909091	0.0909091		0	1	0		1	0	0
ARS-BFGL-NGS-30091	[T/C]	BOT		22	47943947		22	48428689		0.525	0.557465	0.407061	0.592939	1	1		0.173077	0.826923	0.173077		0	1	0		0.15	0.85	0.15		0.75	0.25	0.25
ARS-BFGL-NGS-31294	[T/C]	BOT		12	33658486		12	33514330		0.208333	0.118841	0.394606	0.605394	1	1		0.142857	0.857143	0.142857		0.0833333	0.916667	0.0833333		0.25	0.75	0.25		0	1	0
ARS-BFGL-NGS-44057	[A/G]	TOP		1	36636902		1	37479119		0.208333	0.118841	0.394606	0.605394	1	1		0.142857	0.857143	0.142857		0.0833333	0.916667	0.0833333		0.25	0.75	0.25		0	1	0
ARS-BFGL-NGS-106725	[A/G]	TOP		1	41577955		1	42875764		0.229167	0.098814	0.391314	0.608686	1	1		0.160714	0.839286	0.160714		0.25	0.75	0.25		0.125	0.875	0.125		0	1	0
ARS-BFGL-NGS-81131	[A/G]	TOP		21	35184852		21	34927781		0.229167	0.098814	0.391314	0.608686	1	1		0.160714	0.839286	0.160714		0.125	0.875	0.125		0.25	0.75	0.25		0	1	0
Hapmap50754-BTA-67505	[A/G]	TOP		9	48197342		9	49704768		0.229167	0.098814	0.391314	0.608686	1	1		0.160714	0.839286	0.160714		0.125	0.875	0.125		0.25	0.75	0.25		0	1	0
DIAS-274	[T/C]	BOT		21	40648721		21	41023170		0.541667	0.369471	0.386749	0.613251	1	1		0.481481	0.518519	0.481481		0.590909	0.409091	0.409091		0.541667	0.458333	0.458333		0	1	0
BTB-00436922	[T/C]	BOT		10	84541663		10	86621758		0.212121	0.112984	0.38642	0.61358	1	1		0.148148	0.851852	0.148148		0.0909091	0.909091	0.0909091		0.25	0.75	0.25		0	1	0
BTB-01234067	[A/G]	TOP		22	22468608		0	0		0.212121	0.112984	0.38642	0.61358	1	1		0.16	0.84	0.16		0.0909091	0.909091	0.0909091		0.25	0.75	0.25		0	1	0
BTB-01279828	[A/G]	TOP		14	58884590		14	54531053		0.666667	0.905263	0.38617	0.61383	1	1		0.48	0.52	0.48		1	0	0		0.1	0.9	0.1		0	1	0
ARS-BFGL-NGS-113306	[T/C]	BOT		N/A	N/A		25	17657150		0.489583	0.37342	0.379652	0.620348	1	1		0.392857	0.607143	0.392857		0.291667	0.708333	0.291667		0.625	0.375	0.375		0	1	0
BTA-113588-no-rs	[T/C]	BOT		26	7932648		26	8149179		0.378788	0.239959	0.370868	0.629132	1	1		0.288462	0.711538	0.288462		0.454545	0.545455	0.454545		0.208333	0.791667	0.208333		0	1	0
ARS-BFGL-NGS-31507	[T/C]	BOT		21	2592694		21	518993		0.234848	0.09437	0.363407	0.636593	1	1		0.166667	0.833333	0.166667		0.136364	0.863636	0.136364		0.25	0.75	0.25		0	1	0
BTB-01526503	[T/C]	BOT		10	94807697		0	0		0.583333	0.477078	0.360903	0.639097	1	1		0.462963	0.537037	0.462963		0.5	0.5	0.5		0.25	0.75	0.25		1	0	0
ARS-BFGL-NGS-12066	[A/G]	TOP		15	27291268		15	25286434		0.194444	0.09591	0.360521	0.639479	1	1		0.12963	0.87037	0.12963		0.227273	0.772727	0.227273		0.0833333	0.916667	0.0833333		0	1	0
ARS-BFGL-NGS-3444	[T/C]	BOT		18	5721529		18	4552266		0.194444	0.09591	0.360521	0.639479	1	1		0.12963	0.87037	0.12963		0.0833333	0.916667	0.0833333		0.227273	0.772727	0.227273		0	1	0
Hapmap43489-BTA-121857	[A/G]	TOP		8	74093999		8	76926850		0.194444	0.09591	0.360521	0.639479	1	1		0.12963	0.87037	0.12963		0.227273	0.772727	0.227273		0.0833333	0.916667	0.0833333		0	1	0
ARS-BFGL-NGS-87458	[T/C]	BOT		11	47941230		11	49807902		0.354798	0.281404	0.36001	0.63999	1	1		0.259259	0.740741	0.259259		0.136364	0.863636	0.136364		0.458333	0.541667	0.458333		0	1	0
ARS-BFGL-NGS-83765	[T/G]	BOT		6	12741496		6	12655296		0.50505	0.373913	0.353972	0.646028	1	1		0.592593	0.407407	0.407407		0.363636	0.636364	0.363636		0.666667	0.333333	0.333333		1	0	0
ARS-BFGL-NGS-43143	[T/G]	BOT		16	59661760		16	55938590		0.134259	0.073463	0.347249	0.652751	1	1		0.0892857	0.910714	0.0892857		0.0416667	0.958333	0.0416667		0.166667	0.833333	0.166667		0	1	0
Hapmap41420-BTA-108706	[T/C]	BOT		3	113937410		3	120686237		0.134259	0.073463	0.347249	0.652751	1	1		0.0892857	0.910714	0.0892857		0.0416667	0.958333	0.0416667		0.166667	0.833333	0.166667		0	1	0
Hapmap53195-rs29011519	[T/C]	BOT		11	70363411		11	72335017		0.134259	0.073463	0.347249	0.652751	1	1		0.0892857	0.910714	0.0892857		0.166667	0.833333	0.166667		0.0416667	0.958333	0.0416667		0	1	0
BTA-82243-no-rs	[A/C]	TOP		8	91904724		8	95132206		0.157407	0.048593	0.343506	0.656494	1	1		0.107143	0.892857	0.107143		0.0833333	0.916667	0.0833333		0.166667	0.833333	0.166667		0	1	0
ARS-BFGL-NGS-106696	[T/C]	BOT		15	34852656		15	33013561		0.416667	0.467269	0.338812	0.661188	1	1		0.277778	0.722222	0.277778		0.590909	0.409091	0.409091		0.0833333	0.916667	0.0833333		0	1	0
ARS-BFGL-NGS-42736	[A/G]	TOP		3	33367402		3	35934472		0.416667	0.467269	0.338812	0.661188	1	1		0.277778	0.722222	0.277778		0.590909	0.409091	0.409091		0.0833333	0.916667	0.0833333		0	1	0
ARS-BFGL-NGS-58115	[T/G]	BOT		14	49000813		14	44128539		0.614583	0.610906	0.335149	0.664851	1	1		0.444444	0.555556	0.444444		0.125	0.875	0.125		0.625	0.375	0.375		1	0	0
ARS-BFGL-NGS-37809	[A/G]	TOP		3	112361478		3	119029352		0.579861	0.520958	0.333808	0.666192	1	1		0.5	0.5	0.5		0.375	0.625	0.375		0.791667	0.208333	0.208333		0	1	0
Hapmap42402-BTA-103350	[A/G]	TOP		5	21484201		5	24201836		0.527778	0.398169	0.327108	0.672892	1	1		0.553571	0.446429	0.446429		0.333333	0.666667	0.333333		0.625	0.375	0.375		1	0	0
ARS-BFGL-NGS-23697	[A/G]	TOP		21	63626176		21	62170509		0.489583	0.341703	0.32527	0.67473	1	1		0.214286	0.785714	0.214286		0	1	0		0.291667	0.708333	0.291667		0.625	0.375	0.375
ARS-BFGL-NGS-22440	[A/G]	TOP		15	6866592		15	5636828		0.643939	0.655292	0.32392	0.67608	1	1		0.351852	0.648148	0.351852		0.409091	0.590909	0.409091		0.0833333	0.916667	0.0833333		1	0	0
ARS-BFGL-NGS-36573	[T/C]	BOT		19	53831725		19	54763344		0.330808	0.240245	0.317954	0.682046	1	1		0.240741	0.759259	0.240741		0.136364	0.863636	0.136364		0.416667	0.583333	0.416667		0	1	0
Hapmap42161-BTA-26363	[T/C]	BOT		20	38892683		20	41189146		0.330808	0.240245	0.317954	0.682046	1	1		0.759259	0.240741	0.240741		0.863636	0.136364	0.136364		0.583333	0.416667	0.416667		1	0	0
Hapmap30738-BTC-065773	[A/G]	TOP		25	31742886		25	33318139		0.388889	0.418085	0.30849	0.69151	1	1		0.740741	0.259259	0.259259		0.454545	0.545455	0.454545		0.916667	0.0833333	0.0833333		1	0	0
ARS-BFGL-NGS-115639	[T/C]	BOT		N/A	N/A		7	68921809		0.204861	0.068533	0.306829	0.693171	1	1		0.142857	0.857143	0.142857		0.125	0.875	0.125		0.208333	0.791667	0.208333		0	1	0
ARS-BFGL-NGS-30195	[T/C]	BOT		13	28018095		13	27318130		0.204861	0.068533	0.306829	0.693171	1	1		0.857143	0.142857	0.142857		0.791667	0.208333	0.208333		0.875	0.125	0.125		1	0	0
Hapmap26196-BTA-158728	[T/C]	BOT		8	37158190		8	39003786		0.204861	0.068533	0.306829	0.693171	1	1		0.142857	0.857143	0.142857		0.125	0.875	0.125		0.208333	0.791667	0.208333		0	1	0
Hapmap57188-rs29027555	[A/G]	TOP		29	49867074		29	51109554		0.50551	0.332036	0.304083	0.695917	1	1		0.423077	0.576923	0.423077		0.409091	0.590909	0.409091		0.590909	0.409091	0.409091		0	1	0
ARS-BFGL-NGS-65052	[T/C]	BOT		25	29044566		25	30560657		0.529167	0.363664	0.29362	0.70638	1	1		0.461538	0.538462	0.461538		0.45	0.55	0.45		0.625	0.375	0.375		0	1	0
ARS-BFGL-NGS-99053	[A/G]	TOP		22	10855513		22	10856600		0.453283	0.246527	0.289006	0.710994	1	1		0.37037	0.62963	0.37037		0.409091	0.590909	0.409091		0.458333	0.541667	0.458333		0	1	0
BTB-02062304	[T/G]	BOT		14	31148945		14	29382299		0.326389	0.226642	0.287647	0.712353	1	1		0.196429	0.803571	0.196429		0.416667	0.583333	0.416667		0	1	0		0.125	0.875	0.125
ARS-BFGL-NGS-35242	[T/C]	BOT		9	6905376		9	6077234		0.208333	0.059213	0.281181	0.718819	1	1		0.925926	0.0740741	0.0740741		0.916667	0.0833333	0.0833333		1	0	0		0.75	0.25	0.25
ARS-BFGL-NGS-109985	[A/G]	TOP		N/A	N/A		1	146508751		0.123611	0.051449	0.2796	0.7204	1	1		0.0769231	0.923077	0.0769231		0.0416667	0.958333	0.0416667		0.15	0.85	0.15		0	1	0
ARS-BFGL-NGS-109756	[T/C]	BOT		N/A	N/A		18	25897894		0.3625	0.200478	0.27954	0.72046	1	1		0.24	0.76	0.24		0.454545	0.545455	0.454545		0.05	0.95	0.05		0.125	0.875	0.125
Hapmap55182-rs29024603	[T/C]	BOT		1	138142367		1	139258263		0.597222	0.505443	0.273041	0.726959	1	1		0.576923	0.423077	0.423077		0.772727	0.227273	0.227273		0.541667	0.458333	0.458333		0	1	0
BTB-00204531	[T/C]	BOT		4	96486926		4	98898746		0.456019	0.250497	0.271204	0.728796	1	1		0.375	0.625	0.375		0.458333	0.541667	0.458333		0.416667	0.583333	0.416667		0	1	0
ARS-BFGL-NGS-26461	[A/G]	TOP		10	18630194		10	19037765		0.342593	0.224442	0.27111	0.72889	1	1		0.25	0.75	0.25		0.166667	0.833333	0.166667		0.416667	0.583333	0.416667		0	1	0
ARS-BFGL-NGS-110098	[A/C]	TOP		N/A	N/A		1	145192864		0.5	0.302968	0.268849	0.731151	1	1		0.425926	0.574074	0.425926		0.5	0.5	0.5		0.5	0.5	0.5		0	1	0
Hapmap48855-BTA-69221	[A/G]	TOP		1	33125906		1	33799178		0.5	0.301297	0.266809	0.733191	1	1		0.423077	0.576923	0.423077		0.5	0.5	0.5		0.5	0.5	0.5		0	1	0
ARS-BFGL-NGS-5739	[T/C]	BOT		21	4825612		21	3333382		0.535985	0.407326	0.265899	0.734101	1	1		0.425926	0.574074	0.425926		0.181818	0.818182	0.181818		0.75	0.25	0.25		0.125	0.875	0.125
BTA-90220-no-rs	[T/C]	BOT		7	68921303		7	66733367		0.515152	0.335647	0.262935	0.737065	1	1		0.444444	0.555556	0.444444		0.454545	0.545455	0.454545		0.583333	0.416667	0.416667		0	1	0
Hapmap40459-BTA-68361	[T/C]	BOT		3	74946979		3	80167909		0.609954	0.540632	0.262612	0.737388	1	1		0.535714	0.464286	0.464286		0.916667	0.0833333	0.0833333		0.291667	0.708333	0.291667		0.125	0.875	0.125
BTB-00094379	[A/G]	TOP		2	33121559		2	34122324		0.609848	0.535023	0.258159	0.741841	1	1		0.592593	0.407407	0.407407		0.791667	0.208333	0.208333		0.590909	0.409091	0.409091		0	1	0
ARS-BFGL-NGS-114737	[T/C]	BOT		N/A	N/A		29	42845636		0.114899	0.042386	0.251211	0.748789	1	1		0.0740741	0.925926	0.0740741		0.136364	0.863636	0.136364		0.0416667	0.958333	0.0416667		0	1	0
ARS-BFGL-NGS-13837	[T/C]	BOT		X	113559025		X	66672098		0.583333	0.377403	0.251192	0.748808	1	1		0.482143	0.517857	0.482143		0.125	0.875	0.125		0.833333	0.166667	0.166667		0.5	0.5	0.5
ARS-BFGL-NGS-115291	[T/C]	BOT		N/A	N/A		4	4156718		0.513889	0.324156	0.248792	0.751208	1	1		0.555556	0.444444	0.444444		0.458333	0.541667	0.458333		0.5	0.5	0.5		1	0	0
ARS-BFGL-NGS-31168	[A/C]	TOP		7	109395242		7	108629460		0.611111	0.554816	0.246946	0.753054	1	1		0.423077	0.576923	0.423077		0.166667	0.833333	0.166667		0.5	0.5	0.5		1	0	0
BTA-108564-no-rs	[A/G]	TOP		12	49203403		12	49185012		0.237374	0.076252	0.246903	0.753097	1	1		0.833333	0.166667	0.166667		0.772727	0.227273	0.227273		0.833333	0.166667	0.166667		1	0	0
BTB-00401032	[A/G]	TOP		9	82176129		9	83921379		0.237374	0.076252	0.246903	0.753097	1	1		0.166667	0.833333	0.166667		0.227273	0.772727	0.227273		0.166667	0.833333	0.166667		0	1	0
ARS-BFGL-NGS-10862	[T/C]	BOT		12	25746796		12	25441249		0.525253	0.397993	0.242616	0.757384	1	1		0.444444	0.555556	0.444444		0.363636	0.636364	0.363636		0.666667	0.333333	0.333333		0	1	0
ARS-BFGL-NGS-62477	[A/G]	TOP		12	85453952		12	79427337		0.55303	0.490173	0.241923	0.758077	1	1		0.462963	0.537037	0.462963		0.318182	0.681818	0.318182		0.75	0.25	0.25		0	1	0
BTA-50232-no-rs	[T/C]	BOT		20	32360404		20	34367588		0.277778	0.169565	0.240386	0.759614	1	1		0.22	0.78	0.22		0.125	0.875	0.125		0.333333	0.666667	0.333333		0	1	0
Hapmap50799-BTA-84323	[T/C]	BOT		9	77162640		9	78442559		0.282828	0.1626	0.233633	0.766367	1	1		0.203704	0.796296	0.203704		0.136364	0.863636	0.136364		0.333333	0.666667	0.333333		0	1	0
ARS-BFGL-NGS-41839	[T/C]	BOT		1	76416854		1	77415588		0.46875	0.374281	0.222664	0.777336	1	1		0.178571	0.821429	0.178571		0	1	0		0.208333	0.791667	0.208333		0.625	0.375	0.375
ARS-BFGL-NGS-114097	[T/C]	BOT		N/A	N/A		20	44198294		0.418733	0.338346	0.220259	0.779741	1	1		0.307692	0.692308	0.307692		0.181818	0.818182	0.181818		0.545455	0.454545	0.454545		0	1	0
BTA-71511-no-rs	[A/G]	TOP		4	76395838		4	78567049		0.416667	0.336157	0.218528	0.781472	1	1		0.685185	0.314815	0.314815		0.818182	0.181818	0.181818		0.458333	0.541667	0.458333		1	0	0
ARS-BFGL-NGS-26653	[A/G]	TOP		22	58166945		22	59114615		0.107639	0.035063	0.217335	0.782665	1	1		0.0714286	0.928571	0.0714286		0.125	0.875	0.125		0.0416667	0.958333	0.0416667		0	1	0
Hapmap47030-BTA-51214	[A/G]	TOP		20	67819983		20	71530744		0.107639	0.035063	0.217335	0.782665	1	1		0.0714286	0.928571	0.0714286		0.0416667	0.958333	0.0416667		0.125	0.875	0.125		0	1	0
Hapmap59634-rs29013969	[A/G]	TOP		9	92061663		9	94364803		0.107639	0.035063	0.217335	0.782665	1	1		0.0714286	0.928571	0.0714286		0.0416667	0.958333	0.0416667		0.125	0.875	0.125		0	1	0
ARS-BFGL-NGS-10411	[T/C]	BOT		9	105351459		9	107962209		0.107639	0.035063	0.217335	0.782665	1	1		0.0740741	0.925926	0.0740741		0.125	0.875	0.125		0.0416667	0.958333	0.0416667		0	1	0
ARS-BFGL-NGS-100997	[T/C]	BOT		22	17528971		22	17955567		0.277778	0.143478	0.214526	0.785474	1	1		0.160714	0.839286	0.160714		0	1	0		0.333333	0.666667	0.333333		0.125	0.875	0.125
ARS-BFGL-NGS-110774	[A/G]	TOP		N/A	N/A		23	29305662		0.277778	0.143478	0.214526	0.785474	1	1		0.160714	0.839286	0.160714		0.333333	0.666667	0.333333		0	1	0		0.125	0.875	0.125
ARS-BFGL-NGS-57495	[T/C]	BOT		5	107674191		5	114080455		0.371528	0.174319	0.204606	0.795394	1	1		0.285714	0.714286	0.285714		0.291667	0.708333	0.291667		0.375	0.625	0.375		0	1	0
Hapmap57330-rs29009759	[T/C]	BOT		1	36086641		1	36925179		0.1125	0.027375	0.200093	0.799907	1	1		0.0769231	0.923077	0.0769231		0.05	0.95	0.05		0.125	0.875	0.125		0	1	0
Hapmap51178-BTA-18113	[T/C]	BOT		2	68259542		2	71290852		0.395833	0.192329	0.195852	0.804148	1	1		0.160714	0.839286	0.160714		0.0833333	0.916667	0.0833333		0.125	0.875	0.125		0.5	0.5	0.5
Hapmap54007-rs29018645	[A/G]	TOP		4	81378100		4	83588456		0.469907	0.334333	0.195207	0.804793	1	1		0.375	0.625	0.375		0.291667	0.708333	0.291667		0.583333	0.416667	0.416667		0	1	0
ARS-BFGL-NGS-109363	[T/C]	BOT		22	25076967		22	25618303		0.302083	0.208396	0.193867	0.806133	1	1		0.214286	0.785714	0.214286		0.375	0.625	0.375		0.125	0.875	0.125		0	1	0
ARS-BFGL-NGS-115219	[A/G]	TOP		N/A	N/A		7	16851090		0.302083	0.208396	0.193867	0.806133	1	1		0.214286	0.785714	0.214286		0.125	0.875	0.125		0.375	0.625	0.375		0	1	0
BTB-01708183	[T/C]	BOT		5	778332		5	796389		0.481481	0.227783	0.189546	0.810454	1	1		0.767857	0.232143	0.232143		0.833333	0.166667	0.166667		0.833333	0.166667	0.166667		0.375	0.625	0.375
ARS-BFGL-NGS-28507	[A/G]	TOP		19	54356852		19	55298723		0.552083	0.391851	0.173849	0.826151	1	1		0.5	0.5	0.5		0.625	0.375	0.375		0.541667	0.458333	0.458333		0	1	0
ARS-BFGL-NGS-110089	[T/G]	BOT		N/A	N/A		20	52114224		0.131944	0.020595	0.173694	0.826306	1	1		0.0892857	0.910714	0.0892857		0.125	0.875	0.125		0.0833333	0.916667	0.0833333		0	1	0
Hapmap51379-BTA-106446	[T/C]	BOT		24	53351891		24	54935421		0.131944	0.020595	0.173694	0.826306	1	1		0.0892857	0.910714	0.0892857		0.0833333	0.916667	0.0833333		0.125	0.875	0.125		0	1	0
ARS-BFGL-NGS-118667	[A/G]	TOP		N/A	N/A		18	14285148		0.081019	0.001242	0.173145	0.826855	1	1		0.0535714	0.946429	0.0535714		0.0416667	0.958333	0.0416667		0.0833333	0.916667	0.0833333		0	1	0
ARS-BFGL-NGS-18928	[A/G]	TOP		28	17863891		28	16673800		0.081019	0.001242	0.173145	0.826855	1	1		0.0535714	0.946429	0.0535714		0.0833333	0.916667	0.0833333		0.0416667	0.958333	0.0416667		0	1	0
ARS-BFGL-NGS-8832	[A/G]	TOP		6	104205427		6	106496879		0.081019	0.001242	0.173145	0.826855	1	1		0.0535714	0.946429	0.0535714		0.0416667	0.958333	0.0416667		0.0833333	0.916667	0.0833333		0	1	0
ARS-BFGL-NGS-90295	[A/G]	TOP		20	21859742		20	23449525		0.081019	0.001242	0.173145	0.826855	1	1		0.0535714	0.946429	0.0535714		0.0833333	0.916667	0.0833333		0.0416667	0.958333	0.0416667		0	1	0
BTA-51296-no-rs	[A/G]	TOP		20	69974084		20	73748840		0.081019	0.001242	0.173145	0.826855	1	1		0.0535714	0.946429	0.0535714		0.0416667	0.958333	0.0416667		0.0833333	0.916667	0.0833333		0	1	0
BTB-00500486	[A/G]	TOP		12	65931247		12	64369280		0.081019	0.001242	0.173145	0.826855	1	1		0.0535714	0.946429	0.0535714		0.0833333	0.916667	0.0833333		0.0416667	0.958333	0.0416667		0	1	0
BTB-00831723	[T/C]	BOT		22	5253524		22	5145242		0.081019	0.001242	0.173145	0.826855	1	1		0.0535714	0.946429	0.0535714		0.0833333	0.916667	0.0833333		0.0416667	0.958333	0.0416667		0	1	0
Hapmap34569-BES3_Contig278_695	[T/C]	BOT		2	85485238		2	89062659		0.081019	0.001242	0.173145	0.826855	1	1		0.946429	0.0535714	0.0535714		0.958333	0.0416667	0.0416667		0.916667	0.0833333	0.0833333		1	0	0
BTB-01210282	[A/G]	TOP		8	99937935		8	103319234		0.081019	0.001242	0.173145	0.826855	1	1		0.944444	0.0555556	0.0555556		0.958333	0.0416667	0.0416667		0.916667	0.0833333	0.0833333		1	0	0
Hapmap48279-BTA-29512	[A/G]	TOP		3	104189623		3	110537902		0.081019	0.001242	0.173145	0.826855	1	1		0.0576923	0.942308	0.0576923		0.0833333	0.916667	0.0833333		0.0416667	0.958333	0.0416667		0	1	0
ARS-BFGL-NGS-118961	[A/G]	TOP		N/A	N/A		21	60760539		0.295455	0.195466	0.172968	0.827032	1	1		0.211538	0.788462	0.211538		0.363636	0.636364	0.363636		0.125	0.875	0.125		0	1	0
Hapmap39412-BTA-48779	[T/G]	BOT		2	13709935		2	14067215		0.280303	0.097085	0.160952	0.839048	1	1		0.203704	0.796296	0.203704		0.227273	0.772727	0.227273		0.25	0.75	0.25		0	1	0
ARS-BFGL-NGS-112195	[T/G]	BOT		N/A	N/A		2	120857158		0.5	0.215666	0.160732	0.839268	1	1		0.303571	0.696429	0.303571		0.0416667	0.958333	0.0416667		0.5	0.5	0.5		0.5	0.5	0.5
BTB-00520031	[A/G]	TOP		13	37811017		13	37444034		0.292824	0.117374	0.148975	0.851025	1	1		0.214286	0.785714	0.214286		0.208333	0.791667	0.208333		0.291667	0.708333	0.291667		0	1	0
Hapmap46928-BTA-110019	[T/C]	BOT		6	13356187		6	13308406		0.292824	0.117374	0.148975	0.851025	1	1		0.214286	0.785714	0.214286		0.291667	0.708333	0.291667		0.208333	0.791667	0.208333		0	1	0
ARS-BFGL-NGS-55441	[A/C]	TOP		6	23968814		6	24182984		0.336806	0.129154	0.147659	0.852341	1	1		0.857143	0.142857	0.142857		1	0	0		0.791667	0.208333	0.208333		0.625	0.375	0.375
ARS-BFGL-NGS-19482	[A/C]	TOP		7	98292352		7	97287141		0.666667	0.74026	0.146799	0.853201	1	1		0.64	0.36	0.36		1	0	0		0.545455	0.454545	0.454545		0	1	0
ARS-BFGL-NGS-100490	[A/G]	TOP		16	60527452		16	56902799		0.638889	0.642225	0.14553	0.85447	1	1		0.36	0.64	0.36		0.5	0.5	0.5		0.0833333	0.916667	0.0833333		1	0	0
ARS-BFGL-NGS-110734	[T/C]	BOT		N/A	N/A		6	84981828		0.166667	0.142857	0.144902	0.855098	1	1		0.0357143	0.964286	0.0357143		0	1	0		0	1	0		0.25	0.75	0.25
ARS-BFGL-NGS-115917	[A/G]	TOP		N/A	N/A		8	20536779		0.166667	0.142857	0.144902	0.855098	1	1		0.0357143	0.964286	0.0357143		0	1	0		0	1	0		0.25	0.75	0.25
ARS-BFGL-NGS-116083	[T/C]	BOT		N/A	N/A		24	54304350		0.166667	0.142857	0.144902	0.855098	1	1		0.0357143	0.964286	0.0357143		0	1	0		0	1	0		0.25	0.75	0.25
ARS-BFGL-NGS-117517	[T/C]	BOT		N/A	N/A		5	37149120		0.166667	0.142857	0.144902	0.855098	1	1		0.0357143	0.964286	0.0357143		0	1	0		0	1	0		0.25	0.75	0.25
ARS-BFGL-NGS-119301	[T/G]	BOT		N/A	N/A		13	68209787		0.166667	0.142857	0.144902	0.855098	1	1		0.0357143	0.964286	0.0357143		0	1	0		0	1	0		0.25	0.75	0.25
ARS-BFGL-NGS-18561	[A/G]	TOP		24	45933554		24	47027279		0.166667	0.142857	0.144902	0.855098	1	1		0.964286	0.0357143	0.0357143		1	0	0		1	0	0		0.75	0.25	0.25
ARS-BFGL-NGS-24867	[T/G]	BOT		13	66395465		13	66323400		0.166667	0.142857	0.144902	0.855098	1	1		0.964286	0.0357143	0.0357143		1	0	0		1	0	0		0.75	0.25	0.25
ARS-BFGL-NGS-28261	[T/C]	BOT		12	72311316		12	69630281		0.166667	0.142857	0.144902	0.855098	1	1		0.964286	0.0357143	0.0357143		1	0	0		1	0	0		0.75	0.25	0.25
ARS-BFGL-NGS-39065	[A/G]	TOP		11	101750113		11	105482392		0.166667	0.142857	0.144902	0.855098	1	1		0.0357143	0.964286	0.0357143		0	1	0		0	1	0		0.25	0.75	0.25
ARS-BFGL-NGS-40365	[T/C]	BOT		16	40059619		16	35815925		0.166667	0.142857	0.144902	0.855098	1	1		0.0357143	0.964286	0.0357143		0	1	0		0	1	0		0.25	0.75	0.25
ARS-BFGL-NGS-43063	[A/G]	TOP		X	123004618		X	70200699		0.166667	0.142857	0.144902	0.855098	1	1		0.0357143	0.964286	0.0357143		0	1	0		0	1	0		0.25	0.75	0.25
ARS-BFGL-NGS-48394	[G/C]	BOT		10	46508754		10	46791557		0.166667	0.142857	0.144902	0.855098	1	1		0.0357143	0.964286	0.0357143		0	1	0		0	1	0		0.25	0.75	0.25
ARS-BFGL-NGS-84855	[T/C]	BOT		6	97970607		6	99625068		0.166667	0.142857	0.144902	0.855098	1	1		0.0357143	0.964286	0.0357143		0	1	0		0	1	0		0.25	0.75	0.25
ARS-BFGL-NGS-89437	[A/G]	TOP		12	45952853		12	45764235		0.166667	0.142857	0.144902	0.855098	1	1		0.0357143	0.964286	0.0357143		0	1	0		0	1	0		0.25	0.75	0.25
ARS-BFGL-NGS-96276	[A/G]	TOP		7	33017653		7	30410585		0.166667	0.142857	0.144902	0.855098	1	1		0.0357143	0.964286	0.0357143		0	1	0		0	1	0		0.25	0.75	0.25
ARS-BFGL-NGS-98343	[T/C]	BOT		N/A	N/A		6	56434873		0.166667	0.142857	0.144902	0.855098	1	1		0.0357143	0.964286	0.0357143		0	1	0		0	1	0		0.25	0.75	0.25
BTB-00052471	[A/G]	TOP		1	118672043		1	119530318		0.166667	0.142857	0.144902	0.855098	1	1		0.964286	0.0357143	0.0357143		1	0	0		1	0	0		0.75	0.25	0.25
BTB-00549845	[A/G]	TOP		20	13130283		20	13931182		0.166667	0.142857	0.144902	0.855098	1	1		0.0357143	0.964286	0.0357143		0	1	0		0	1	0		0.25	0.75	0.25
BTB-00834905	[T/C]	BOT		22	14086186		22	14377145		0.166667	0.142857	0.144902	0.855098	1	1		0.0357143	0.964286	0.0357143		0	1	0		0	1	0		0.25	0.75	0.25
BTB-01077939	[T/C]	BOT		26	7685110		26	7854306		0.166667	0.142857	0.144902	0.855098	1	1		0.964286	0.0357143	0.0357143		1	0	0		1	0	0		0.75	0.25	0.25
BTB-01276504	[T/C]	BOT		8	4098134		8	3996552		0.166667	0.142857	0.144902	0.855098	1	1		0.964286	0.0357143	0.0357143		1	0	0		1	0	0		0.75	0.25	0.25
BTB-01347970	[A/G]	TOP		11	16791920		11	17625207		0.166667	0.142857	0.144902	0.855098	1	1		0.0357143	0.964286	0.0357143		0	1	0		0	1	0		0.25	0.75	0.25
BTB-01749774	[A/G]	TOP		21	51857151		21	52335557		0.166667	0.142857	0.144902	0.855098	1	1		0.964286	0.0357143	0.0357143		1	0	0		1	0	0		0.75	0.25	0.25
Hapmap30007-BTA-147050	[A/G]	TOP		19	11238727		19	10255994		0.166667	0.142857	0.144902	0.855098	1	1		0.0357143	0.964286	0.0357143		0	1	0		0	1	0		0.25	0.75	0.25
Hapmap34674-BES4_Contig468_902	[A/G]	TOP		16	34964148		16	31465571		0.166667	0.142857	0.144902	0.855098	1	1		0.964286	0.0357143	0.0357143		1	0	0		1	0	0		0.75	0.25	0.25
Hapmap42339-BTA-84231	[A/G]	TOP		9	74624785		9	75843362		0.166667	0.142857	0.144902	0.855098	1	1		0.0357143	0.964286	0.0357143		0	1	0		0	1	0		0.25	0.75	0.25
Hapmap50753-BTA-66069	[A/G]	TOP		6	20330227		6	20565525		0.166667	0.142857	0.144902	0.855098	1	1		0.0357143	0.964286	0.0357143		0	1	0		0	1	0		0.25	0.75	0.25
Hapmap50898-BTA-15822	[A/G]	TOP		6	22206086		6	22460196		0.166667	0.142857	0.144902	0.855098	1	1		0.964286	0.0357143	0.0357143		1	0	0		1	0	0		0.75	0.25	0.25
Hapmap51078-BTA-87682	[T/C]	BOT		14	6696774		14	5064062		0.166667	0.142857	0.144902	0.855098	1	1		0.0357143	0.964286	0.0357143		0	1	0		0	1	0		0.25	0.75	0.25
Hapmap51485-BTA-71438	[A/G]	TOP		4	75020201		4	77097031		0.166667	0.142857	0.144902	0.855098	1	1		0.0357143	0.964286	0.0357143		0	1	0		0	1	0		0.25	0.75	0.25
Hapmap53978-rs29024239	[T/C]	BOT		3	109858507		3	116505274		0.166667	0.142857	0.144902	0.855098	1	1		0.0357143	0.964286	0.0357143		0	1	0		0	1	0		0.25	0.75	0.25
Hapmap57786-rs29014137	[A/G]	TOP		24	9772293		24	9870625		0.166667	0.142857	0.144902	0.855098	1	1		0.0357143	0.964286	0.0357143		0	1	0		0	1	0		0.25	0.75	0.25
Hapmap60820-rs29014647	[T/G]	BOT		9	23907934		9	24452332		0.166667	0.142857	0.144902	0.855098	1	1		0.964286	0.0357143	0.0357143		1	0	0		1	0	0		0.75	0.25	0.25
UA-IFASA-6258	[A/G]	TOP		21	49646269		21	50199272		0.166667	0.142857	0.144902	0.855098	1	1		0.964286	0.0357143	0.0357143		1	0	0		1	0	0		0.75	0.25	0.25
ARS-BFGL-NGS-1215	[T/C]	BOT		11	95380767		11	98603387		0.166667	0.142857	0.144902	0.855098	1	1		0.037037	0.962963	0.037037		0	1	0		0	1	0		0.25	0.75	0.25
BTA-37293-no-rs	[T/C]	BOT		15	65339226		15	64349074		0.166667	0.142857	0.144902	0.855098	1	1		0.037037	0.962963	0.037037		0	1	0		0	1	0		0.25	0.75	0.25
BTA-56651-no-rs	[T/C]	BOT		23	47126368		23	48144632		0.166667	0.142857	0.144902	0.855098	1	1		0.962963	0.037037	0.037037		1	0	0		1	0	0		0.75	0.25	0.25
BTA-85695-no-rs	[T/C]	BOT		1	94562544		2	8501993		0.166667	0.142857	0.144902	0.855098	1	1		0.037037	0.962963	0.037037		0	1	0		0	1	0		0.25	0.75	0.25
BTB-01713349	[A/C]	TOP		8	51560983		8	53599974		0.166667	0.142857	0.144902	0.855098	1	1		0.962963	0.037037	0.037037		1	0	0		1	0	0		0.75	0.25	0.25
Hapmap43562-BTA-36560	[A/G]	TOP		15	38154882		15	36406069		0.166667	0.142857	0.144902	0.855098	1	1		0.037037	0.962963	0.037037		0	1	0		0	1	0		0.25	0.75	0.25
ARS-BFGL-NGS-6162	[A/G]	TOP		11	72732727		11	74835007		0.166667	0.142857	0.144902	0.855098	1	1		0.0384615	0.961538	0.0384615		0	1	0		0	1	0		0.25	0.75	0.25
Hapmap32588-BTA-147384	[A/G]	TOP		14	21581739		14	19610160		0.166667	0.142857	0.144902	0.855098	1	1		0.961538	0.0384615	0.0384615		1	0	0		1	0	0		0.75	0.25	0.25
ARS-USMARC-Parent-DQ422949-rs29011466	[T/C]	BOT		2	65069037		2	47797827		0.162879	0.027878	0.14129	0.85871	1	1		0.111111	0.888889	0.111111		0.125	0.875	0.125		0.136364	0.863636	0.136364		0	1	0
ARS-BFGL-NGS-68492	[A/G]	TOP		5	37109231		5	40134803		0.165278	0.104129	0.134085	0.865915	1	1		0.115385	0.884615	0.115385		0.05	0.95	0.05		0.208333	0.791667	0.208333		0	1	0
BTB-01493310	[A/G]	TOP		8	34610579		8	36468395		0.561343	0.305372	0.133351	0.866649	1	1		0.535714	0.464286	0.464286		0.833333	0.166667	0.166667		0.208333	0.791667	0.208333		0.625	0.375	0.375
BTB-00060880	[A/C]	TOP		1	126523428		1	127594335		0.241667	0.143954	0.128289	0.871711	1	1		0.826923	0.173077	0.173077		0.9	0.1	0.1		0.708333	0.291667	0.291667		1	0	0
ARS-BFGL-NGS-56238	[A/G]	TOP		15	42547043		15	40989482		0.186869	0.042807	0.127776	0.872224	1	1		0.12963	0.87037	0.12963		0.136364	0.863636	0.136364		0.166667	0.833333	0.166667		0	1	0
ARS-BFGL-NGS-111877	[A/G]	TOP		N/A	N/A		2	116655227		0.15625	0.026087	0.127078	0.872922	1	1		0.107143	0.892857	0.107143		0.125	0.875	0.125		0.125	0.875	0.125		0	1	0
ARS-BFGL-NGS-110702	[A/G]	TOP		N/A	N/A		16	2759082		0.320988	0.138304	0.12685	0.87315	1	1		0.76	0.24	0.24		0.777778	0.222222	0.222222		0.666667	0.333333	0.333333		1	0	0
ARS-BFGL-NGS-66047	[A/G]	TOP		10	66174661		10	67569886		0.085859	0.004202	0.11282	0.88718	1	1		0.0555556	0.944444	0.0555556		0.0416667	0.958333	0.0416667		0.0909091	0.909091	0.0909091		0	1	0
ARS-BFGL-NGS-55389	[T/C]	BOT		1	127429635		1	128564263		0.085859	0.004202	0.11282	0.88718	1	1		0.0576923	0.942308	0.0576923		0.0909091	0.909091	0.0909091		0.0416667	0.958333	0.0416667		0	1	0
BTB-01641011	[T/G]	BOT		11	33771048		11	35221484		0.085859	0.004202	0.11282	0.88718	1	1		0.0576923	0.942308	0.0576923		0.0909091	0.909091	0.0909091		0.0416667	0.958333	0.0416667		0	1	0
ARS-BFGL-NGS-104300	[A/C]	TOP		29	8739803		29	9045248		0.222222	0.2	0.102559	0.897441	1	1		0.037037	0.962963	0.037037		0	1	0		0	1	0		0.333333	0.666667	0.333333
ARS-BFGL-NGS-15882	[T/C]	BOT		3	991777		3	1539202		0.222222	0.2	0.102559	0.897441	1	1		0.037037	0.962963	0.037037		0	1	0		0	1	0		0.333333	0.666667	0.333333
ARS-BFGL-NGS-36682	[T/C]	BOT		8	18987672		8	19459909		0.222222	0.2	0.102559	0.897441	1	1		0.037037	0.962963	0.037037		0	1	0		0	1	0		0.333333	0.666667	0.333333
ARS-BFGL-NGS-44098	[A/G]	TOP		19	52204367		19	53072293		0.222222	0.2	0.102559	0.897441	1	1		0.037037	0.962963	0.037037		0	1	0		0	1	0		0.333333	0.666667	0.333333
ARS-BFGL-NGS-4741	[T/C]	BOT		19	35349266		19	35784626		0.222222	0.2	0.102559	0.897441	1	1		0.037037	0.962963	0.037037		0	1	0		0	1	0		0.333333	0.666667	0.333333
ARS-BFGL-NGS-55775	[A/G]	TOP		17	49069809		17	50765042		0.222222	0.2	0.102559	0.897441	1	1		0.962963	0.037037	0.037037		1	0	0		1	0	0		0.666667	0.333333	0.333333
BTA-93863-no-rs	[A/C]	TOP		1	55386945		1	53424030		0.222222	0.2	0.102559	0.897441	1	1		0.037037	0.962963	0.037037		0	1	0		0	1	0		0.333333	0.666667	0.333333
Hapmap22706-BTA-135322	[T/G]	BOT		20	62374679		20	65952446		0.222222	0.2	0.102559	0.897441	1	1		0.037037	0.962963	0.037037		0	1	0		0	1	0		0.333333	0.666667	0.333333
Hapmap26444-BTA-153939	[A/G]	TOP		7	56655089		7	54331881		0.222222	0.2	0.102559	0.897441	1	1		0.037037	0.962963	0.037037		0	1	0		0	1	0		0.333333	0.666667	0.333333
Hapmap35043-BES8_Contig175_603	[T/C]	BOT		19	25426630		19	24914754		0.222222	0.2	0.102559	0.897441	1	1		0.037037	0.962963	0.037037		0	1	0		0	1	0		0.333333	0.666667	0.333333
Hapmap59947-rs29015120	[A/G]	TOP		18	9867308		18	9061309		0.222222	0.2	0.102559	0.897441	1	1		0.962963	0.037037	0.037037		1	0	0		1	0	0		0.666667	0.333333	0.333333
BTA-73609-no-rs	[G/C]	BOT		5	55945273		5	60053202		0.222222	0.2	0.102559	0.897441	1	1		0.0384615	0.961538	0.0384615		0	1	0		0	1	0		0.333333	0.666667	0.333333
BTB-00353329	[T/C]	BOT		8	63625209		8	65975257		0.222222	0.2	0.102559	0.897441	1	1		0.961538	0.0384615	0.0384615		1	0	0		1	0	0		0.666667	0.333333	0.333333
ARS-BFGL-NGS-109126	[T/C]	BOT		1	69250962		1	69815898		0.222222	0.2	0.102559	0.897441	1	1		0.96	0.04	0.04		1	0	0		1	0	0		0.666667	0.333333	0.333333
ARS-BFGL-NGS-34478	[A/G]	TOP		20	35684389		20	37910456		0.222222	0.2	0.102559	0.897441	1	1		0.96	0.04	0.04		1	0	0		1	0	0		0.666667	0.333333	0.333333
Hapmap52683-rs29016228	[A/C]	TOP		6	9550431		6	9256392		0.222222	0.2	0.102559	0.897441	1	1		0.04	0.96	0.04		0	1	0		0	1	0		0.333333	0.666667	0.333333
ARS-BFGL-BAC-11627	[T/C]	BOT		10	29237179		10	28518913		0.083333	0	0.09371	0.90629	1	1		0.0178571	0.982143	0.0178571		0	1	0		0	1	0		0.125	0.875	0.125
ARS-BFGL-NGS-100035	[A/G]	TOP		21	19130853		21	18367423		0.083333	0	0.09371	0.90629	1	1		0.0178571	0.982143	0.0178571		0	1	0		0	1	0		0.125	0.875	0.125
ARS-BFGL-NGS-100668	[T/C]	BOT		20	4684578		20	4811403		0.083333	0	0.09371	0.90629	1	1		0.0178571	0.982143	0.0178571		0	1	0		0	1	0		0.125	0.875	0.125
ARS-BFGL-NGS-102717	[A/G]	TOP		11	74079196		11	76226622		0.083333	0	0.09371	0.90629	1	1		0.0178571	0.982143	0.0178571		0	1	0		0	1	0		0.125	0.875	0.125
ARS-BFGL-NGS-103904	[T/G]	BOT		27	8056516		27	9845496		0.083333	0	0.09371	0.90629	1	1		0.0178571	0.982143	0.0178571		0	1	0		0	1	0		0.125	0.875	0.125
ARS-BFGL-NGS-106885	[T/C]	BOT		22	57730808		22	58637658		0.083333	0	0.09371	0.90629	1	1		0.0178571	0.982143	0.0178571		0	1	0		0	1	0		0.125	0.875	0.125
ARS-BFGL-NGS-111296	[A/G]	TOP		N/A	N/A		15	53746120		0.083333	0	0.09371	0.90629	1	1		0.982143	0.0178571	0.0178571		1	0	0		1	0	0		0.875	0.125	0.125
ARS-BFGL-NGS-111611	[T/C]	BOT		N/A	N/A		8	55062808		0.083333	0	0.09371	0.90629	1	1		0.0178571	0.982143	0.0178571		0	1	0		0	1	0		0.125	0.875	0.125
ARS-BFGL-NGS-112584	[T/C]	BOT		N/A	N/A		24	62828985		0.083333	0	0.09371	0.90629	1	1		0.0178571	0.982143	0.0178571		0	1	0		0	1	0		0.125	0.875	0.125
ARS-BFGL-NGS-113248	[T/C]	BOT		N/A	N/A		24	7420312		0.083333	0	0.09371	0.90629	1	1		0.0178571	0.982143	0.0178571		0	1	0		0	1	0		0.125	0.875	0.125
ARS-BFGL-NGS-113691	[T/C]	BOT		N/A	N/A		22	55200139		0.083333	0	0.09371	0.90629	1	1		0.0178571	0.982143	0.0178571		0	1	0		0	1	0		0.125	0.875	0.125
ARS-BFGL-NGS-114918	[A/G]	TOP		N/A	N/A		5	54952580		0.083333	0	0.09371	0.90629	1	1		0.982143	0.0178571	0.0178571		1	0	0		1	0	0		0.875	0.125	0.125
ARS-BFGL-NGS-116729	[A/G]	TOP		N/A	N/A		5	105632311		0.083333	0	0.09371	0.90629	1	1		0.0178571	0.982143	0.0178571		0	1	0		0	1	0		0.125	0.875	0.125
ARS-BFGL-NGS-117040	[T/C]	BOT		N/A	N/A		5	103263501		0.083333	0	0.09371	0.90629	1	1		0.0178571	0.982143	0.0178571		0	1	0		0	1	0		0.125	0.875	0.125
ARS-BFGL-NGS-117898	[T/C]	BOT		N/A	N/A		12	54202076		0.083333	0	0.09371	0.90629	1	1		0.0178571	0.982143	0.0178571		0	1	0		0	1	0		0.125	0.875	0.125
ARS-BFGL-NGS-119102	[T/C]	BOT		N/A	N/A		14	65845113		0.083333	0	0.09371	0.90629	1	1		0.0178571	0.982143	0.0178571		0	1	0		0	1	0		0.125	0.875	0.125
ARS-BFGL-NGS-13353	[T/C]	BOT		21	26040864		21	25324308		0.083333	0	0.09371	0.90629	1	1		0.0178571	0.982143	0.0178571		0	1	0		0	1	0		0.125	0.875	0.125
ARS-BFGL-NGS-14	[A/G]	TOP		26	33778915		26	33955991		0.083333	0	0.09371	0.90629	1	1		0.0178571	0.982143	0.0178571		0	1	0		0	1	0		0.125	0.875	0.125
ARS-BFGL-NGS-15846	[A/C]	TOP		8	65499675		0	0		0.083333	0	0.09371	0.90629	1	1		0.982143	0.0178571	0.0178571		1	0	0		1	0	0		0.875	0.125	0.125
ARS-BFGL-NGS-18300	[T/G]	BOT		11	67498111		11	69456452		0.083333	0	0.09371	0.90629	1	1		0.0178571	0.982143	0.0178571		0	1	0		0	1	0		0.125	0.875	0.125
ARS-BFGL-NGS-1995	[A/G]	TOP		5	119795140		0	0		0.083333	0	0.09371	0.90629	1	1		0.0178571	0.982143	0.0178571		0	1	0		0	1	0		0.125	0.875	0.125
ARS-BFGL-NGS-21515	[T/C]	BOT		8	62040920		8	64430931		0.083333	0	0.09371	0.90629	1	1		0.0178571	0.982143	0.0178571		0	1	0		0	1	0		0.125	0.875	0.125
ARS-BFGL-NGS-26874	[T/C]	BOT		19	13274918		19	12293536		0.083333	0	0.09371	0.90629	1	1		0.0178571	0.982143	0.0178571		0	1	0		0	1	0		0.125	0.875	0.125
ARS-BFGL-NGS-2707	[T/C]	BOT		5	61040367		5	65313717		0.083333	0	0.09371	0.90629	1	1		0.0178571	0.982143	0.0178571		0	1	0		0	1	0		0.125	0.875	0.125
ARS-BFGL-NGS-28026	[T/C]	BOT		5	67586221		5	72205151		0.083333	0	0.09371	0.90629	1	1		0.982143	0.0178571	0.0178571		1	0	0		1	0	0		0.875	0.125	0.125
ARS-BFGL-NGS-29043	[T/C]	BOT		16	54691747		16	50801211		0.083333	0	0.09371	0.90629	1	1		0.0178571	0.982143	0.0178571		0	1	0		0	1	0		0.125	0.875	0.125
ARS-BFGL-NGS-31623	[T/C]	BOT		23	24803563		23	25587811		0.083333	0	0.09371	0.90629	1	1		0.0178571	0.982143	0.0178571		0	1	0		0	1	0		0.125	0.875	0.125
ARS-BFGL-NGS-32727	[T/C]	BOT		6	75631160		6	76831000		0.083333	0	0.09371	0.90629	1	1		0.0178571	0.982143	0.0178571		0	1	0		0	1	0		0.125	0.875	0.125
ARS-BFGL-NGS-35469	[A/C]	TOP		14	81686481		14	78191842		0.083333	0	0.09371	0.90629	1	1		0.0178571	0.982143	0.0178571		0	1	0		0	1	0		0.125	0.875	0.125
ARS-BFGL-NGS-36741	[T/C]	BOT		10	77063059		10	78992457		0.083333	0	0.09371	0.90629	1	1		0.0178571	0.982143	0.0178571		0	1	0		0	1	0		0.125	0.875	0.125
ARS-BFGL-NGS-37158	[A/G]	TOP		7	45439468		7	42843579		0.083333	0	0.09371	0.90629	1	1		0.0178571	0.982143	0.0178571		0	1	0		0	1	0		0.125	0.875	0.125
ARS-BFGL-NGS-38820	[T/C]	BOT		19	51912354		19	52792369		0.083333	0	0.09371	0.90629	1	1		0.0178571	0.982143	0.0178571		0	1	0		0	1	0		0.125	0.875	0.125
ARS-BFGL-NGS-40869	[T/C]	BOT		17	16947111		17	17728596		0.083333	0	0.09371	0.90629	1	1		0.982143	0.0178571	0.0178571		1	0	0		1	0	0		0.875	0.125	0.125
ARS-BFGL-NGS-40930	[T/C]	BOT		10	86959672		10	89035785		0.083333	0	0.09371	0.90629	1	1		0.982143	0.0178571	0.0178571		1	0	0		1	0	0		0.875	0.125	0.125
ARS-BFGL-NGS-41171	[T/G]	BOT		9	50132049		9	51585009		0.083333	0	0.09371	0.90629	1	1		0.0178571	0.982143	0.0178571		0	1	0		0	1	0		0.125	0.875	0.125
ARS-BFGL-NGS-41186	[A/G]	TOP		20	9415902		20	10209110		0.083333	0	0.09371	0.90629	1	1		0.0178571	0.982143	0.0178571		0	1	0		0	1	0		0.125	0.875	0.125
ARS-BFGL-NGS-42473	[T/C]	BOT		13	81255244		13	81618920		0.083333	0	0.09371	0.90629	1	1		0.982143	0.0178571	0.0178571		1	0	0		1	0	0		0.875	0.125	0.125
ARS-BFGL-NGS-58051	[T/G]	BOT		1	61155727		1	61576493		0.083333	0	0.09371	0.90629	1	1		0.0178571	0.982143	0.0178571		0	1	0		0	1	0		0.125	0.875	0.125
ARS-BFGL-NGS-69971	[A/C]	TOP		20	43217538		20	45910591		0.083333	0	0.09371	0.90629	1	1		0.982143	0.0178571	0.0178571		1	0	0		1	0	0		0.875	0.125	0.125
ARS-BFGL-NGS-77353	[A/C]	TOP		26	46438991		0	0		0.083333	0	0.09371	0.90629	1	1		0.0178571	0.982143	0.0178571		0	1	0		0	1	0		0.125	0.875	0.125
ARS-BFGL-NGS-8204	[T/C]	BOT		18	18093362		18	17021459		0.083333	0	0.09371	0.90629	1	1		0.0178571	0.982143	0.0178571		0	1	0		0	1	0		0.125	0.875	0.125
ARS-BFGL-NGS-89207	[A/G]	TOP		12	79352555		12	73009025		0.083333	0	0.09371	0.90629	1	1		0.0178571	0.982143	0.0178571		0	1	0		0	1	0		0.125	0.875	0.125
ARS-BFGL-NGS-94765	[T/C]	BOT		10	71105511		10	72854481		0.083333	0	0.09371	0.90629	1	1		0.0178571	0.982143	0.0178571		0	1	0		0	1	0		0.125	0.875	0.125
ARS-BFGL-NGS-97793	[T/C]	BOT		3	18299769		3	19698439		0.083333	0	0.09371	0.90629	1	1		0.982143	0.0178571	0.0178571		1	0	0		1	0	0		0.875	0.125	0.125
ARS-BFGL-NGS-98387	[A/G]	TOP		1	153083473		1	154783579		0.083333	0	0.09371	0.90629	1	1		0.0178571	0.982143	0.0178571		0	1	0		0	1	0		0.125	0.875	0.125
BTA-01811-rs29012765	[C/G]	TOP		1	128776902		1	129986108		0.083333	0	0.09371	0.90629	1	1		0.0178571	0.982143	0.0178571		0	1	0		0	1	0		0.125	0.875	0.125
BTA-106792-no-rs	[T/C]	BOT		5	45109963		5	48495106		0.083333	0	0.09371	0.90629	1	1		0.0178571	0.982143	0.0178571		0	1	0		0	1	0		0.125	0.875	0.125
BTA-40811-no-rs	[A/G]	TOP		17	29673863		17	31101484		0.083333	0	0.09371	0.90629	1	1		0.0178571	0.982143	0.0178571		0	1	0		0	1	0		0.125	0.875	0.125
BTA-47437-no-rs	[T/A]	BOT		2	41809670		2	43164686		0.083333	0	0.09371	0.90629	1	1		0.0178571	0.982143	0.0178571		0	1	0		0	1	0		0.125	0.875	0.125
BTA-51555-no-rs	[T/C]	BOT		20	14073887		20	14967717		0.083333	0	0.09371	0.90629	1	1		0.0178571	0.982143	0.0178571		0	1	0		0	1	0		0.125	0.875	0.125
BTA-61386-no-rs	[A/C]	TOP		26	34537950		26	34714966		0.083333	0	0.09371	0.90629	1	1		0.982143	0.0178571	0.0178571		1	0	0		1	0	0		0.875	0.125	0.125
BTA-83137-no-rs	[A/C]	TOP		9	26228944		9	26938241		0.083333	0	0.09371	0.90629	1	1		0.0178571	0.982143	0.0178571		0	1	0		0	1	0		0.125	0.875	0.125
BTA-84258-no-rs	[T/C]	BOT		9	74009972		9	75228742		0.083333	0	0.09371	0.90629	1	1		0.0178571	0.982143	0.0178571		0	1	0		0	1	0		0.125	0.875	0.125
BTB-00095699	[A/G]	TOP		8	15534805		8	15865122		0.083333	0	0.09371	0.90629	1	1		0.982143	0.0178571	0.0178571		1	0	0		1	0	0		0.875	0.125	0.125
BTB-00172016	[T/C]	BOT		4	30015003		4	31207342		0.083333	0	0.09371	0.90629	1	1		0.0178571	0.982143	0.0178571		0	1	0		0	1	0		0.125	0.875	0.125
BTB-00179514	[T/C]	BOT		4	42694771		4	43962823		0.083333	0	0.09371	0.90629	1	1		0.982143	0.0178571	0.0178571		1	0	0		1	0	0		0.875	0.125	0.125
BTB-00195600	[T/C]	BOT		4	77995683		4	80063330		0.083333	0	0.09371	0.90629	1	1		0.0178571	0.982143	0.0178571		0	1	0		0	1	0		0.125	0.875	0.125
BTB-00247795	[T/C]	BOT		6	21641633		6	21847336		0.083333	0	0.09371	0.90629	1	1		0.0178571	0.982143	0.0178571		0	1	0		0	1	0		0.125	0.875	0.125
BTB-00271931	[T/C]	BOT		6	95875932		6	97529903		0.083333	0	0.09371	0.90629	1	1		0.0178571	0.982143	0.0178571		0	1	0		0	1	0		0.125	0.875	0.125
BTB-00323505	[A/G]	TOP		7	82338362		7	80873183		0.083333	0	0.09371	0.90629	1	1		0.0178571	0.982143	0.0178571		0	1	0		0	1	0		0.125	0.875	0.125
BTB-00326919	[A/G]	TOP		7	99067248		7	98056805		0.083333	0	0.09371	0.90629	1	1		0.0178571	0.982143	0.0178571		0	1	0		0	1	0		0.125	0.875	0.125
BTB-00406913	[A/G]	TOP		1	137821564		1	138938899		0.083333	0	0.09371	0.90629	1	1		0.0178571	0.982143	0.0178571		0	1	0		0	1	0		0.125	0.875	0.125
BTB-00566951	[A/G]	TOP		4	82313107		4	84706768		0.083333	0	0.09371	0.90629	1	1		0.0178571	0.982143	0.0178571		0	1	0		0	1	0		0.125	0.875	0.125
BTB-00590483	[A/G]	TOP		15	29896356		15	27804349		0.083333	0	0.09371	0.90629	1	1		0.982143	0.0178571	0.0178571		1	0	0		1	0	0		0.875	0.125	0.125
BTB-00681505	[T/C]	BOT		17	60165864		17	61182983		0.083333	0	0.09371	0.90629	1	1		0.0178571	0.982143	0.0178571		0	1	0		0	1	0		0.125	0.875	0.125
BTB-00787104	[T/C]	BOT		20	51449833		20	54437063		0.083333	0	0.09371	0.90629	1	1		0.0178571	0.982143	0.0178571		0	1	0		0	1	0		0.125	0.875	0.125
BTB-00986847	[A/C]	TOP		7	1071389		7	1126788		0.083333	0	0.09371	0.90629	1	1		0.0178571	0.982143	0.0178571		0	1	0		0	1	0		0.125	0.875	0.125
BTB-01206179	[T/G]	BOT		15	74863455		15	74101662		0.083333	0	0.09371	0.90629	1	1		0.0178571	0.982143	0.0178571		0	1	0		0	1	0		0.125	0.875	0.125
BTB-01216319	[T/C]	BOT		20	52897607		20	56066862		0.083333	0	0.09371	0.90629	1	1		0.0178571	0.982143	0.0178571		0	1	0		0	1	0		0.125	0.875	0.125
BTB-01252028	[A/C]	TOP		14	22544496		14	20626965		0.083333	0	0.09371	0.90629	1	1		0.982143	0.0178571	0.0178571		1	0	0		1	0	0		0.875	0.125	0.125
BTB-01276789	[A/G]	TOP		18	20386465		18	19442662		0.083333	0	0.09371	0.90629	1	1		0.0178571	0.982143	0.0178571		0	1	0		0	1	0		0.125	0.875	0.125
BTB-01380432	[A/G]	TOP		7	88742329		7	87609579		0.083333	0	0.09371	0.90629	1	1		0.0178571	0.982143	0.0178571		0	1	0		0	1	0		0.125	0.875	0.125
BTB-01494156	[T/C]	BOT		2	28923176		2	29871688		0.083333	0	0.09371	0.90629	1	1		0.0178571	0.982143	0.0178571		0	1	0		0	1	0		0.125	0.875	0.125
BTB-01501814	[T/G]	BOT		21	37462320		21	37237341		0.083333	0	0.09371	0.90629	1	1		0.0178571	0.982143	0.0178571		0	1	0		0	1	0		0.125	0.875	0.125
BTB-01660245	[T/C]	BOT		11	50307524		11	52250223		0.083333	0	0.09371	0.90629	1	1		0.0178571	0.982143	0.0178571		0	1	0		0	1	0		0.125	0.875	0.125
BTB-01701816	[T/C]	BOT		25	29113430		25	30629569		0.083333	0	0.09371	0.90629	1	1		0.0178571	0.982143	0.0178571		0	1	0		0	1	0		0.125	0.875	0.125
Hapmap25425-BTC-043042	[A/G]	TOP		6	82679646		6	84414774		0.083333	0	0.09371	0.90629	1	1		0.982143	0.0178571	0.0178571		1	0	0		1	0	0		0.875	0.125	0.125
Hapmap25838-BTA-144480	[A/G]	TOP		6	115326590		6	115128475		0.083333	0	0.09371	0.90629	1	1		0.982143	0.0178571	0.0178571		1	0	0		1	0	0		0.875	0.125	0.125
Hapmap26114-BTA-131337	[T/C]	BOT		17	18996382		17	20087718		0.083333	0	0.09371	0.90629	1	1		0.0178571	0.982143	0.0178571		0	1	0		0	1	0		0.125	0.875	0.125
Hapmap30309-BTA-156845	[A/G]	TOP		17	13277272		17	14054969		0.083333	0	0.09371	0.90629	1	1		0.0178571	0.982143	0.0178571		0	1	0		0	1	0		0.125	0.875	0.125
Hapmap31121-BTA-146191	[T/C]	BOT		8	105005969		8	108619987		0.083333	0	0.09371	0.90629	1	1		0.0178571	0.982143	0.0178571		0	1	0		0	1	0		0.125	0.875	0.125
Hapmap31397-BTA-131135	[A/G]	TOP		16	66761708		16	62963170		0.083333	0	0.09371	0.90629	1	1		0.0178571	0.982143	0.0178571		0	1	0		0	1	0		0.125	0.875	0.125
Hapmap34036-BES10_Contig636_1251	[A/G]	TOP		14	29641237		14	27809163		0.083333	0	0.09371	0.90629	1	1		0.0178571	0.982143	0.0178571		0	1	0		0	1	0		0.125	0.875	0.125
Hapmap35156-BES9_Contig360_881	[A/G]	TOP		23	40258674		23	41006050		0.083333	0	0.09371	0.90629	1	1		0.0178571	0.982143	0.0178571		0	1	0		0	1	0		0.125	0.875	0.125
Hapmap36468-SCAFFOLD225014_6126	[A/G]	TOP		22	3200170		22	3078392		0.083333	0	0.09371	0.90629	1	1		0.0178571	0.982143	0.0178571		0	1	0		0	1	0		0.125	0.875	0.125
Hapmap38442-BTA-87622	[T/G]	BOT		1	120337884		1	121366206		0.083333	0	0.09371	0.90629	1	1		0.0178571	0.982143	0.0178571		0	1	0		0	1	0		0.125	0.875	0.125
Hapmap49632-BTA-49997	[T/C]	BOT		20	19688068		20	21186674		0.083333	0	0.09371	0.90629	1	1		0.0178571	0.982143	0.0178571		0	1	0		0	1	0		0.125	0.875	0.125
Hapmap50179-BTA-02418	[T/C]	BOT		5	65777889		5	70361670		0.083333	0	0.09371	0.90629	1	1		0.982143	0.0178571	0.0178571		1	0	0		1	0	0		0.875	0.125	0.125
Hapmap50928-BTA-28811	[A/G]	TOP		1	26453228		1	26912480		0.083333	0	0.09371	0.90629	1	1		0.0178571	0.982143	0.0178571		0	1	0		0	1	0		0.125	0.875	0.125
Hapmap51059-BTA-81602	[T/C]	BOT		8	63956656		8	66388546		0.083333	0	0.09371	0.90629	1	1		0.0178571	0.982143	0.0178571		0	1	0		0	1	0		0.125	0.875	0.125
Hapmap53320-rs29018912	[T/C]	BOT		9	17726910		9	17377902		0.083333	0	0.09371	0.90629	1	1		0.0178571	0.982143	0.0178571		0	1	0		0	1	0		0.125	0.875	0.125
Hapmap55606-rs29018624	[T/C]	BOT		6	84623437		6	85573500		0.083333	0	0.09371	0.90629	1	1		0.0178571	0.982143	0.0178571		0	1	0		0	1	0		0.125	0.875	0.125
Hapmap58495-rs29017104	[A/G]	TOP		8	20535633		8	21187193		0.083333	0	0.09371	0.90629	1	1		0.0178571	0.982143	0.0178571		0	1	0		0	1	0		0.125	0.875	0.125
Hapmap59979-rs29025402	[A/G]	TOP		1	68966218		1	69472454		0.083333	0	0.09371	0.90629	1	1		0.0178571	0.982143	0.0178571		0	1	0		0	1	0		0.125	0.875	0.125
ARS-BFGL-NGS-29084	[T/C]	BOT		7	22524899		7	19948893		0.083333	0	0.09371	0.90629	1	1		0.0185185	0.981481	0.0185185		0	1	0		0	1	0		0.125	0.875	0.125
ARS-BFGL-NGS-71657	[T/C]	BOT		4	7366793		4	9006522		0.083333	0	0.09371	0.90629	1	1		0.0185185	0.981481	0.0185185		0	1	0		0	1	0		0.125	0.875	0.125
BTA-122855-no-rs	[T/C]	BOT		6	66463774		6	67190574		0.083333	0	0.09371	0.90629	1	1		0.0185185	0.981481	0.0185185		0	1	0		0	1	0		0.125	0.875	0.125
BTB-00270696	[A/G]	TOP		6	95060260		6	96704583		0.083333	0	0.09371	0.90629	1	1		0.0185185	0.981481	0.0185185		0	1	0		0	1	0		0.125	0.875	0.125
BTB-01467496	[T/G]	BOT		5	89349781		5	95412167		0.083333	0	0.09371	0.90629	1	1		0.0185185	0.981481	0.0185185		0	1	0		0	1	0		0.125	0.875	0.125
Hapmap32572-BTA-142704	[T/C]	BOT		4	120555019		4	124038308		0.083333	0	0.09371	0.90629	1	1		0.981481	0.0185185	0.0185185		1	0	0		1	0	0		0.875	0.125	0.125
Hapmap32946-BTC-046820	[A/G]	TOP		6	41417527		6	41129701		0.083333	0	0.09371	0.90629	1	1		0.0185185	0.981481	0.0185185		0	1	0		0	1	0		0.125	0.875	0.125
Hapmap51475-BTA-62174	[A/G]	TOP		26	19605912		26	19551065		0.083333	0	0.09371	0.90629	1	1		0.0185185	0.981481	0.0185185		0	1	0		0	1	0		0.125	0.875	0.125
ARS-BFGL-NGS-110299	[A/G]	TOP		N/A	N/A		1	140530805		0.083333	0	0.09371	0.90629	1	1		0.980769	0.0192308	0.0192308		1	0	0		1	0	0		0.875	0.125	0.125
ARS-BFGL-NGS-14448	[T/C]	BOT		13	53766894		13	53855396		0.083333	0	0.09371	0.90629	1	1		0.0192308	0.980769	0.0192308		0	1	0		0	1	0		0.125	0.875	0.125
BTA-97729-no-rs	[T/A]	BOT		27	28013560		27	30906576		0.083333	0	0.09371	0.90629	1	1		0.980769	0.0192308	0.0192308		1	0	0		1	0	0		0.875	0.125	0.125
BTB-01868870	[T/C]	BOT		6	7902806		6	7675177		0.083333	0	0.09371	0.90629	1	1		0.0192308	0.980769	0.0192308		0	1	0		0	1	0		0.125	0.875	0.125
ARS-BFGL-NGS-111443	[T/C]	BOT		N/A	N/A		5	100714070		0.083333	0	0.09371	0.90629	1	1		0.02	0.98	0.02		0	1	0		0	1	0		0.125	0.875	0.125
BTA-37324-no-rs	[T/C]	BOT		15	65892060		15	64802082		0.305556	0.273549	0.091969	0.908031	1	1		0.203704	0.796296	0.203704		0.0833333	0.916667	0.0833333		0.409091	0.590909	0.409091		0	1	0
ARS-BFGL-NGS-35964	[T/C]	BOT		14	56941551		14	52576338		0.299769	0.134368	0.090398	0.909602	1	1		0.892857	0.107143	0.107143		0.916667	0.0833333	0.0833333		0.958333	0.0416667	0.0416667		0.625	0.375	0.375
BTB-01515539	[T/C]	BOT		11	13849051		11	14478191		0.116667	0.00316	0.078286	0.921714	1	1		0.923077	0.0769231	0.0769231		0.9	0.1	0.1		0.916667	0.0833333	0.0833333		1	0	0
ARS-BFGL-NGS-5913	[A/G]	TOP		28	14601834		28	13196537		0.111111	0.002259	0.070653	0.929347	1	1		0.0740741	0.925926	0.0740741		0.0833333	0.916667	0.0833333		0.0909091	0.909091	0.0909091		0	1	0
Hapmap48758-BTA-42474	[T/C]	BOT		18	36207061		18	35101897		0.111111	0.002259	0.070653	0.929347	1	1		0.0740741	0.925926	0.0740741		0.0833333	0.916667	0.0833333		0.0909091	0.909091	0.0909091		0	1	0
Hapmap38238-BTA-62050	[A/C]	TOP		26	11822578		26	12260932		0.273148	0.120118	0.067532	0.932468	1	1		0.196429	0.803571	0.196429		0.291667	0.708333	0.291667		0.166667	0.833333	0.166667		0	1	0
Hapmap29650-BTA-146970	[T/A]	BOT		2	99292729		2	104059416		0.552399	0.241114	0.066884	0.933116	1	1		0.462963	0.537037	0.462963		0.636364	0.363636	0.363636		0.208333	0.791667	0.208333		0.75	0.25	0.25
BTA-30073-no-rs	[A/G]	TOP		8	28986164		8	30711810		0.225895	0.131243	0.065882	0.934118	1	1		0.846154	0.153846	0.153846		0.909091	0.0909091	0.0909091		0.727273	0.272727	0.272727		1	0	0
ARS-BFGL-NGS-72545	[A/C]	TOP		8	77514377		8	80395975		0.180556	0.043478	0.062321	0.937679	1	1		0.125	0.875	0.125		0.125	0.875	0.125		0.166667	0.833333	0.166667		0	1	0
ARS-BFGL-NGS-36900	[T/C]	BOT		11	46563366		11	48400099		0.5	0.132566	0.058852	0.941148	1	1		0.44	0.56	0.44		0.5	0.5	0.5		0.5	0.5	0.5		0.125	0.875	0.125
ARS-BFGL-NGS-93032	[A/G]	TOP		18	46288098		18	45522585		0.17284	0.037632	0.056582	0.943418	1	1		0.12	0.88	0.12		0.166667	0.833333	0.166667		0.111111	0.888889	0.111111		0	1	0
ARS-BFGL-BAC-15437	[A/G]	TOP		10	67290043		10	68826019		0.111111	0	0.048056	0.951944	1	1		0.0185185	0.981481	0.0185185		0	1	0		0	1	0		0.166667	0.833333	0.166667
ARS-BFGL-NGS-10224	[A/G]	TOP		6	61555559		6	62298184		0.111111	0	0.048056	0.951944	1	1		0.0185185	0.981481	0.0185185		0	1	0		0	1	0		0.166667	0.833333	0.166667
ARS-BFGL-NGS-105739	[A/G]	TOP		17	45716059		17	47213474		0.111111	0	0.048056	0.951944	1	1		0.0185185	0.981481	0.0185185		0	1	0		0	1	0		0.166667	0.833333	0.166667
ARS-BFGL-NGS-106815	[A/G]	TOP		11	54246625		11	55738317		0.111111	0	0.048056	0.951944	1	1		0.0185185	0.981481	0.0185185		0	1	0		0	1	0		0.166667	0.833333	0.166667
ARS-BFGL-NGS-15495	[T/C]	BOT		11	40236222		11	41915616		0.111111	0	0.048056	0.951944	1	1		0.0185185	0.981481	0.0185185		0	1	0		0	1	0		0.166667	0.833333	0.166667
ARS-BFGL-NGS-20976	[T/C]	BOT		13	62429199		13	62755245		0.111111	0	0.048056	0.951944	1	1		0.0185185	0.981481	0.0185185		0	1	0		0	1	0		0.166667	0.833333	0.166667
ARS-BFGL-NGS-28354	[A/G]	TOP		2	124737053		2	128342763		0.111111	0	0.048056	0.951944	1	1		0.0185185	0.981481	0.0185185		0	1	0		0	1	0		0.166667	0.833333	0.166667
ARS-BFGL-NGS-59734	[A/G]	TOP		4	22549817		4	23585869		0.111111	0	0.048056	0.951944	1	1		0.0185185	0.981481	0.0185185		0	1	0		0	1	0		0.166667	0.833333	0.166667
ARS-BFGL-NGS-6949	[T/C]	BOT		10	20388692		10	20836263		0.111111	0	0.048056	0.951944	1	1		0.0185185	0.981481	0.0185185		0	1	0		0	1	0		0.166667	0.833333	0.166667
ARS-BFGL-NGS-83544	[T/C]	BOT		1	45113934		1	160976580		0.111111	0	0.048056	0.951944	1	1		0.0185185	0.981481	0.0185185		0	1	0		0	1	0		0.166667	0.833333	0.166667
ARS-BFGL-NGS-8701	[T/G]	BOT		12	79374370		12	73030842		0.111111	0	0.048056	0.951944	1	1		0.0185185	0.981481	0.0185185		0	1	0		0	1	0		0.166667	0.833333	0.166667
ARS-BFGL-NGS-91598	[T/C]	BOT		23	13122318		23	13622655		0.111111	0	0.048056	0.951944	1	1		0.0185185	0.981481	0.0185185		0	1	0		0	1	0		0.166667	0.833333	0.166667
ARS-BFGL-NGS-98078	[A/G]	TOP		23	15561765		23	16175876		0.111111	0	0.048056	0.951944	1	1		0.0185185	0.981481	0.0185185		0	1	0		0	1	0		0.166667	0.833333	0.166667
BTA-113800-no-rs	[T/G]	BOT		4	45473258		4	47033692		0.111111	0	0.048056	0.951944	1	1		0.0185185	0.981481	0.0185185		0	1	0		0	1	0		0.166667	0.833333	0.166667
BTA-122780-no-rs	[A/G]	TOP		1	87941018		1	89458551		0.111111	0	0.048056	0.951944	1	1		0.0185185	0.981481	0.0185185		0	1	0		0	1	0		0.166667	0.833333	0.166667
BTA-71832-no-rs	[A/C]	TOP		4	100746987		4	103534136		0.111111	0	0.048056	0.951944	1	1		0.0185185	0.981481	0.0185185		0	1	0		0	1	0		0.166667	0.833333	0.166667
BTB-00132025	[A/C]	TOP		3	64044549		3	68187866		0.111111	0	0.048056	0.951944	1	1		0.0185185	0.981481	0.0185185		0	1	0		0	1	0		0.166667	0.833333	0.166667
BTB-00348139	[A/G]	TOP		8	52645428		8	54700872		0.111111	0	0.048056	0.951944	1	1		0.0185185	0.981481	0.0185185		0	1	0		0	1	0		0.166667	0.833333	0.166667
BTB-01810212	[T/C]	BOT		2	41000191		2	42313897		0.111111	0	0.048056	0.951944	1	1		0.0185185	0.981481	0.0185185		0	1	0		0	1	0		0.166667	0.833333	0.166667
Hapmap23911-BTC-045488	[A/C]	TOP		6	101800858		6	104006008		0.111111	0	0.048056	0.951944	1	1		0.981481	0.0185185	0.0185185		1	0	0		1	0	0		0.833333	0.166667	0.166667
Hapmap27408-BTA-143963	[A/G]	TOP		6	42493184		6	42204901		0.111111	0	0.048056	0.951944	1	1		0.981481	0.0185185	0.0185185		1	0	0		1	0	0		0.833333	0.166667	0.166667
Hapmap40421-BTA-39479	[T/C]	BOT		1	83110583		1	84394164		0.111111	0	0.048056	0.951944	1	1		0.0185185	0.981481	0.0185185		0	1	0		0	1	0		0.166667	0.833333	0.166667
Hapmap42558-BTA-47788	[A/G]	TOP		2	62008179		2	64640562		0.111111	0	0.048056	0.951944	1	1		0.0185185	0.981481	0.0185185		0	1	0		0	1	0		0.166667	0.833333	0.166667
UA-IFASA-4023	[T/C]	BOT		7	46318618		7	43670226		0.111111	0	0.048056	0.951944	1	1		0.0185185	0.981481	0.0185185		0	1	0		0	1	0		0.166667	0.833333	0.166667
ARS-BFGL-NGS-107739	[T/C]	BOT		3	118813014		3	125731949		0.111111	0	0.048056	0.951944	1	1		0.0192308	0.980769	0.0192308		0	1	0		0	1	0		0.166667	0.833333	0.166667
ARS-BFGL-NGS-21819	[A/C]	TOP		21	17568377		21	16771754		0.111111	0	0.048056	0.951944	1	1		0.0192308	0.980769	0.0192308		0	1	0		0	1	0		0.166667	0.833333	0.166667
ARS-BFGL-NGS-53475	[A/G]	TOP		5	39482132		5	42655632		0.111111	0	0.048056	0.951944	1	1		0.0192308	0.980769	0.0192308		0	1	0		0	1	0		0.166667	0.833333	0.166667
ARS-BFGL-NGS-6354	[T/G]	BOT		18	43691383		18	43005497		0.111111	0	0.048056	0.951944	1	1		0.980769	0.0192308	0.0192308		1	0	0		1	0	0		0.833333	0.166667	0.166667
ARS-BFGL-NGS-75068	[T/C]	BOT		11	103949579		11	107803697		0.111111	0	0.048056	0.951944	1	1		0.0192308	0.980769	0.0192308		0	1	0		0	1	0		0.166667	0.833333	0.166667
BTB-01381436	[T/C]	BOT		23	51323380		23	52476381		0.111111	0	0.048056	0.951944	1	1		0.0192308	0.980769	0.0192308		0	1	0		0	1	0		0.166667	0.833333	0.166667
BTB-01784952	[T/G]	BOT		15	44636772		15	43099931		0.111111	0	0.048056	0.951944	1	1		0.0192308	0.980769	0.0192308		0	1	0		0	1	0		0.166667	0.833333	0.166667
ARS-BFGL-NGS-109915	[A/G]	TOP		N/A	N/A		7	104101316		0.111111	0	0.048056	0.951944	1	1		0.98	0.02	0.02		1	0	0		1	0	0		0.833333	0.166667	0.166667
ARS-BFGL-NGS-11168	[T/C]	BOT		16	77445261		16	73853887		0.111111	0	0.048056	0.951944	1	1		0.02	0.98	0.02		0	1	0		0	1	0		0.166667	0.833333	0.166667
UA-IFASA-4555	[A/G]	TOP		2	98822877		2	103573252		0.111111	0	0.048056	0.951944	1	1		0.98	0.02	0.02		1	0	0		1	0	0		0.833333	0.166667	0.166667
ARS-BFGL-NGS-17233	[A/G]	TOP		8	110602353		8	114245690		0.169421	0.029036	0.047012	0.952988	1	1		0.88	0.12	0.12		0.863636	0.136364	0.136364		0.863636	0.136364	0.136364		1	0	0
Hapmap30225-BTA-133903	[A/G]	TOP		2	38566968		2	40201328		0.215909	0.07951	0.043281	0.956719	1	1		0.148148	0.851852	0.148148		0.227273	0.772727	0.227273		0.125	0.875	0.125		0	1	0
BTB-01041631	[T/C]	BOT		7	31516513		7	28905697		0.221212	0.196828	0.036359	0.963641	1	1		0.14	0.86	0.14		0.3	0.7	0.3		0.0454545	0.954545	0.0454545		0	1	0
ARS-BFGL-NGS-111441	[T/C]	BOT		N/A	N/A		3	124409438		0.248843	0.077856	0.024648	0.975352	1	1		0.821429	0.178571	0.178571		0.791667	0.208333	0.208333		0.791667	0.208333	0.208333		1	0	0
BTB-00888590	[T/C]	BOT		24	37566688		24	38543248		0.056818	-0.022222	0.024286	0.975714	1	1		0.037037	0.962963	0.037037		0.0416667	0.958333	0.0416667		0.0454545	0.954545	0.0454545		0	1	0
Hapmap25274-BTA-143756	[A/G]	TOP		6	14314482		6	14286191		0.056818	-0.022222	0.024286	0.975714	1	1		0.037037	0.962963	0.037037		0.0454545	0.954545	0.0454545		0.0416667	0.958333	0.0416667		0	1	0
ARS-BFGL-NGS-109691	[A/G]	TOP		13	30197435		13	29643662		0.054398	-0.021277	0.023408	0.976592	1	1		0.0357143	0.964286	0.0357143		0.0416667	0.958333	0.0416667		0.0416667	0.958333	0.0416667		0	1	0
ARS-BFGL-NGS-116374	[A/G]	TOP		N/A	N/A		28	25968220		0.054398	-0.021277	0.023408	0.976592	1	1		0.0357143	0.964286	0.0357143		0.0416667	0.958333	0.0416667		0.0416667	0.958333	0.0416667		0	1	0
ARS-BFGL-NGS-4753	[A/G]	TOP		4	77460068		4	79527531		0.054398	-0.021277	0.023408	0.976592	1	1		0.0357143	0.964286	0.0357143		0.0416667	0.958333	0.0416667		0.0416667	0.958333	0.0416667		0	1	0
ARS-BFGL-NGS-62008	[T/C]	BOT		5	43253141		5	46476277		0.054398	-0.021277	0.023408	0.976592	1	1		0.964286	0.0357143	0.0357143		0.958333	0.0416667	0.0416667		0.958333	0.0416667	0.0416667		1	0	0
ARS-BFGL-NGS-99600	[A/G]	TOP		18	1875406		18	1188160		0.054398	-0.021277	0.023408	0.976592	1	1		0.0357143	0.964286	0.0357143		0.0416667	0.958333	0.0416667		0.0416667	0.958333	0.0416667		0	1	0
BTB-01149154	[T/C]	BOT		8	66721299		8	69412907		0.054398	-0.021277	0.023408	0.976592	1	1		0.0357143	0.964286	0.0357143		0.0416667	0.958333	0.0416667		0.0416667	0.958333	0.0416667		0	1	0
BTB-01236932	[A/G]	TOP		12	50266455		12	50236752		0.054398	-0.021277	0.023408	0.976592	1	1		0.0357143	0.964286	0.0357143		0.0416667	0.958333	0.0416667		0.0416667	0.958333	0.0416667		0	1	0
BTB-01285382	[A/G]	TOP		1	27786985		1	28564086		0.054398	-0.021277	0.023408	0.976592	1	1		0.0357143	0.964286	0.0357143		0.0416667	0.958333	0.0416667		0.0416667	0.958333	0.0416667		0	1	0
BTB-01682978	[A/C]	TOP		6	4746604		6	4792809		0.054398	-0.021277	0.023408	0.976592	1	1		0.0357143	0.964286	0.0357143		0.0416667	0.958333	0.0416667		0.0416667	0.958333	0.0416667		0	1	0
Hapmap38285-BTA-110077	[T/G]	BOT		7	27891275		7	25557309		0.054398	-0.021277	0.023408	0.976592	1	1		0.0357143	0.964286	0.0357143		0.0416667	0.958333	0.0416667		0.0416667	0.958333	0.0416667		0	1	0
Hapmap26486-BTA-163878	[A/G]	TOP		2	97237319		2	101953655		0.054398	-0.021277	0.023408	0.976592	1	1		0.0384615	0.961538	0.0384615		0.0416667	0.958333	0.0416667		0.0416667	0.958333	0.0416667		0	1	0
ARS-BFGL-NGS-61244	[A/G]	TOP		8	9427134		8	9639135		0.054398	-0.021277	0.023408	0.976592	1	1		0.04	0.96	0.04		0.0416667	0.958333	0.0416667		0.0416667	0.958333	0.0416667		0	1	0
UA-IFASA-5477	[A/C]	TOP		19	16838230		19	16270677		0.325231	0.033443	0.022673	0.977327	1	1		0.821429	0.178571	0.178571		0.708333	0.291667	0.291667		0.958333	0.0416667	0.0416667		0.75	0.25	0.25
ARS-BFGL-NGS-34422	[T/G]	BOT		15	40835081		15	39200373		0.143939	0.085213	0.021164	0.978836	1	1		0.0925926	0.907407	0.0925926		0.0416667	0.958333	0.0416667		0.181818	0.818182	0.181818		0	1	0
BTB-00924931	[T/C]	BOT		26	16916860		26	17429979		0.4875	0.077393	0.020471	0.979529	1	1		0.3	0.7	0.3		0.45	0.55	0.45		0.125	0.875	0.125		0.5	0.5	0.5
UA-IFASA-8138	[T/C]	BOT		29	8865683		29	9156231		0.059722	-0.023256	0.019295	0.980705	1	1		0.04	0.96	0.04		0.05	0.95	0.05		0.0416667	0.958333	0.0416667		0	1	0
ARS-BFGL-BAC-14872	[G/C]	BOT		1	137467169		1	138602576		0.062121	-0.02439	0.014149	0.985851	1	1		0.04	0.96	0.04		0.05	0.95	0.05		0.0454545	0.954545	0.0454545		0	1	0
BTA-80363-no-rs	[T/C]	BOT		10	90484606		10	92006601		0.062121	-0.02439	0.014149	0.985851	1	1		0.04	0.96	0.04		0.0454545	0.954545	0.0454545		0.05	0.95	0.05		0	1	0
* TOP = top DNA strand; BOT = bottom DNA strand
† Minor Allele frequency. Freq A and Freq B refer to the frequencies of alleles A and B respectively. A MAF value of 0 indicates that loci were polymorphic overall but monomorphic within a particular lineage of deer.
